# Supplementary material for: What influences Bangladeshi Boro rice farmers’ adoption decisions of recommended fertilizer doses: A case study on Dinajpur district
Source: PLoS One. 2022 Jun 7;17(6):e0269611. doi: 10.1371/journal.pone.0269611 (PMC9173630; doi:10.1371/journal.pone.0269611)
Supplement: S1 Data — (XLSX) [file pone.0269611.s001.xlsx]

## Sheet: Sheet1
sample	Adopt or Not	Adoption Level	Fertilizer apply amount/bigha	Adopt level and Non adopter		AGE	Education	HouseHoldSize	House Labor	Landownership	Landtypology	Farming Experience	Farm Size	BRRI recommendation Knowledge	Credit Availability	SoilWaterRetention	Environment Awareness	Cowdung Availability	Seek Information	SecondIncome	Soil test knowledge	Soil Test Knowledge Source	Soil test in 5 years	Soil test Before this cropping time	Why not tested Soil	Experts opinion of low adoption	Farmers’Potential base for fertilizer suggestion
1	non-adopter		79	Non-adopters		>30	Illiterate	≤4	No	Own	Mid High	≤20 years	>50 decimal	know	yes	not long	Yes	purchase	yes	≤35000 Taka	yes	Ngo	No	No	Reluctant to carry soil	policymakers' inadequate focus and lack of lab facilities	Friends, family or neighbour
2	non-adopter		75	Non-adopters		>30	Literate	>4	No	Own	Mid High	>20 years	>50 decimal	know	yes	not long	Yes	purchase	yes	≤35000 Taka	yes	Ngo	yes	No	Not neded	policymakers' inadequate focus and lack of field programs	Own Idea
3	non-adopter		85	Non-adopters		>30	Literate	>4	No	Not own	Mid High	≤20 years	>50 decimal	no knowledge	yes	not long	No	purchase	yes	≤35000 Taka	yes	Ngo	No	No	Reluctant to carry soil	lack of field programs and lack of lab facilities	Fertilizer dealers
4	non-adopter		79	Non-adopters		>30	Literate	≤4	No	Own	Mid High	>20 years	>50 decimal	no knowledge	no	not long	Yes	no purchase	no	≤35000 Taka	yes	Ngo	No	No	Not neded	policymakers' inadequate focus and lack of lab facilities	Fertilizer dealers
5	adopter	high=61-70	69	High(61-70kg)		>30	Literate	≤4	No	Not own	Mid High	>20 years	>50 decimal	no knowledge	yes	not long	No	no purchase	yes	>35000 Taka	yes	Contract farming organizations	No	No	Reluctant to carry soil	lack of field programs and lack of lab facilities	Fertilizer dealers
6	adopter	high=61-70	62	High(61-70kg)		>30	Literate	>4	No	Own	Mid High	>20 years	>50 decimal	know	yes	long	Yes	purchase	no	≤35000 Taka	yes	Friends or Neighbors	No	No	Do not trust	policymakers' inadequate focus and lack of field programs	Agri-officers
7	adopter	high=61-70	66	High(61-70kg)		>30	Literate	>4	No	Own	Mid High	>20 years	>50 decimal	no knowledge	no	not long	No	no purchase	yes	>35000 Taka	yes	Ngo	No	No	Not neded	policymakers' inadequate focus+ lack of field programs+ lack of lab facilities	Fertilizer dealers
8	non-adopter		79	Non-adopters		>30	Literate	>4	No	Own	Mid High	>20 years	>50 decimal	no knowledge	no	not long	Yes	no purchase	yes	≤35000 Taka	yes	Contract farming organizations	No	No	Not neded	policymakers' inadequate focus and lack of lab facilities	Fertilizer dealers
9	adopter	high=61-70	69	High(61-70kg)		>30	Literate	>4	No	Own	Mid Low	>20 years	>50 decimal	know	yes	long	Yes	no purchase	yes	>35000 Taka	yes	Ngo	No	No	No near facility	irregular scheme+limited farmer target	Friends, family or neighbour
10	non-adopter		75	Non-adopters		>30	Literate	≤4	No	Own	Mid Low	>20 years	>50 decimal	no knowledge	yes	not long	Yes	no purchase	yes	>35000 Taka	yes	Agriculture Officer	No	No	No near facility	irregular scheme+unavailability of soil testing kits	Own Idea
11	non-adopter		72	Non-adopters		>30	Literate	≤4	No	Own	Mid High	>20 years	>50 decimal	know	yes	not long	Yes	purchase	yes	>35000 Taka	yes	Ngo	No	No	Not free	irregular scheme+unavailability and the high price of soil testing kits	Own Idea
12	adopter	medium=53-60	59	Medium(53-60kg)		≤30	Illiterate	>4	No	Not own	Mid Low	≤20 years	>50 decimal	know	yes	long	Yes	purchase	no	>35000 Taka	yes	Ngo	No	No	No near facility	limited farmer target+ high price of soil testing kits	Fertilizer dealers
13	non-adopter		73	Non-adopters		≤30	Illiterate	≤4	No	Own	Mid Low	≤20 years	>50 decimal	know	yes	not long	Yes	no purchase	no	≤35000 Taka	yes	Ngo	No	No	Do not trust	irregular scheme+unavailability and the high price of soil testing kits	Fertilizer dealers
14	non-adopter		71	Non-adopters		>30	Literate	>4	No	Not own	Mid Low	≤20 years	>50 decimal	no knowledge	yes	not long	Yes	purchase	yes	≤35000 Taka	never heard	never heard	No	No	never heard		Own Idea
15	adopter	high=61-70	69	High(61-70kg)		>30	Literate	>4	No	Own	Mid Low	≤20 years	>50 decimal	no knowledge	no	not long	Yes	no purchase	yes	>35000 Taka	yes	Ngo	No	No	Do not trust		Own Idea
16	non-adopter		85	Non-adopters		>30	Literate	≤4	No	Own	Mid Low	>20 years	>50 decimal	no knowledge	yes	not long	No	no purchase	no	>35000 Taka	yes	Agriculture Officer	No	No	Do not trust		Own Idea
17	non-adopter		76	Non-adopters		>30	Literate	≤4	No	Own	Mid High	>20 years	≤50 decimal	know	no	not long	Yes	no purchase	no	>35000 Taka	yes	Ngo	No	No	Do not trust		Fertilizer dealers
18	non-adopter		72	Non-adopters		>30	Literate	≤4	No	Own	Mid Low	>20 years	≤50 decimal	know	yes	not long	Yes	no purchase	no	>35000 Taka	never heard	never heard	No	No	never heard		Own Idea
19	non-adopter		79	Non-adopters		>30	Illiterate	≤4	No	Own	Mid Low	>20 years	>50 decimal	no knowledge	yes	not long	No	purchase	yes	≤35000 Taka	yes	Contract farming organizations	No	No	Not neded		Friends, family or neighbour
20	non-adopter		71	Non-adopters		>30	Illiterate	>4	No	Own	Mid High	>20 years	≤50 decimal	no knowledge	yes	not long	Yes	no purchase	no	>35000 Taka	yes	Ngo	No	No	Not neded		Fertilizer dealers
21	non-adopter		75	Non-adopters		>30	Illiterate	>4	No	Own	Mid High	>20 years	≤50 decimal	no knowledge	no	not long	No	no purchase	no	≤35000 Taka	yes	Ngo	yes	No	Not neded		Own Idea
22	non-adopter		75	Non-adopters		>30	Literate	>4	No	Own	Mid High	>20 years	>50 decimal	know	yes	not long	Yes	purchase	no	≤35000 Taka	yes	Agriculture Officer	No	No	No near facility		Own Idea
23	non-adopter		75	Non-adopters		≤30	Literate	≤4	No	Own	Mid Low	≤20 years	>50 decimal	no knowledge	no	not long	No	no purchase	yes	>35000 Taka	never heard	never heard	No	No	never heard		Fertilizer dealers
24	adopter	high=61-70	67	High(61-70kg)		≤30	Illiterate	>4	No	Not own	Mid Low	≤20 years	>50 decimal	know	yes	long	Yes	purchase	no	>35000 Taka	yes	Ngo	No	No	Not neded		Fertilizer dealers
25	non-adopter		75	Non-adopters		>30	Literate	>4	No	Not own	Mid Low	≤20 years	≤50 decimal	no knowledge	no	not long	No	no purchase	no	≤35000 Taka	yes	Ngo	No	No	Not neded		Own Idea
26	non-adopter		73	Non-adopters		>30	Literate	≤4	No	Not own	Mid Low	≤20 years	≤50 decimal	know	no	not long	Yes	no purchase	no	≤35000 Taka	yes	Ngo	No	No	Not free		Own Idea
27	adopter	high=61-70	67	High(61-70kg)		≤30	Illiterate	≤4	No	Not own	Mid Low	≤20 years	>50 decimal	know	yes	not long	Yes	no purchase	yes	>35000 Taka	yes	Ngo	No	No	Do not trust		Own Idea
28	non-adopter		74	Non-adopters		>30	Literate	>4	No	Own	Mid High	≤20 years	>50 decimal	know	yes	not long	Yes	no purchase	yes	>35000 Taka	yes	Ngo	No	No	No near facility		Fertilizer dealers
29	non-adopter		72	Non-adopters		>30	Literate	≤4	No	Own	Mid High	≤20 years	>50 decimal	know	yes	not long	Yes	no purchase	no	≤35000 Taka	yes	Contract farming organizations	No	No	Not neded		Own Idea
30	adopter	high=61-70	69	High(61-70kg)		>30	Illiterate	>4	No	Not own	Mid High	≤20 years	≤50 decimal	know	no	long	Yes	no purchase	yes	≤35000 Taka	yes	Ngo	No	No	Not neded		Own Idea
31	non-adopter		72	Non-adopters		>30	Literate	≤4	No	Own	Mid Low	≤20 years	>50 decimal	know	yes	not long	Yes	purchase	yes	≤35000 Taka	yes	Ngo	No	No	Reluctant to carry soil		Own Idea
32	non-adopter		79	Non-adopters		>30	Literate	≤4	No	Own	Mid Low	≤20 years	>50 decimal	no knowledge	no	not long	No	purchase	no	≤35000 Taka	yes	Contract farming organizations	No	No	Not neded		Own Idea
33	non-adopter		75	Non-adopters		>30	Literate	≤4	No	Own	Mid High	≤20 years	≤50 decimal	no knowledge	no	not long	No	no purchase	no	≤35000 Taka	yes	Ngo	No	No	Not neded		Own Idea
34	adopter	high=61-70	69	High(61-70kg)		>30	Literate	>4	Yes	Own	Mid High	≤20 years	≤50 decimal	no knowledge	no	not long	No	no purchase	yes	>35000 Taka	yes	Ngo	No	No	No near facility		Fertilizer dealers
35	adopter	medium=53-60	56	Medium(53-60kg)		>30	Literate	≤4	Yes	Own	Mid High	≤20 years	≤50 decimal	know	no	long	Yes	no purchase	yes	≤35000 Taka	yes	Ngo	No	No	Not neded		Own Idea
36	non-adopter		79	Non-adopters		>30	Literate	≤4	No	Own	Mid High	≤20 years	>50 decimal	no knowledge	yes	not long	No	purchase	yes	>35000 Taka	yes	Ngo	No	No	Do not trust		Own Idea
37	adopter	high=61-70	65	High(61-70kg)		≤30	Literate	>4	No	Own	Mid Low	≤20 years	≤50 decimal	no knowledge	no	not long	No	no purchase	yes	≤35000 Taka	yes	Ngo	No	No	No near facility		Fertilizer dealers
38	non-adopter		72	Non-adopters		≤30	Literate	≤4	No	Own	Mid Low	≤20 years	≤50 decimal	no knowledge	no	not long	Yes	no purchase	no	≤35000 Taka	yes	Ngo	No	No	Not neded		Own Idea
39	adopter	medium=53-60	60	Medium(53-60kg)		>30	Literate	>4	No	Own	Mid High	>20 years	≤50 decimal	no knowledge	no	long	No	purchase	yes	≤35000 Taka	yes	Ngo	No	No	Reluctant to carry soil		Fertilizer dealers
40	adopter	low=45-52	66	Low(45-52kg)		>30	Literate	>4	No	Own	Mid High	>20 years	>50 decimal	know	yes	not long	Yes	purchase	yes	>35000 Taka	yes	Ngo	yes	No	Reluctant to carry soil		Own Idea
41	adopter	medium=53-60	57	Medium(53-60kg)		≤30	Literate	≤4	Yes	Own	Mid Low	≤20 years	≤50 decimal	no knowledge	no	long	No	no purchase	yes	>35000 Taka	yes	Ngo	No	No	Reluctant to carry soil		Friends, family or neighbour
42	non-adopter		75	Non-adopters		≤30	Literate	>4	No	Own	Mid Low	≤20 years	>50 decimal	no knowledge	yes	not long	Yes	no purchase	no	>35000 Taka	yes	Contract farming organizations	No	No	Not free		Own Idea
43	adopter	high=61-70	62	High(61-70kg)		>30	Literate	>4	No	Own	Mid Low	>20 years	>50 decimal	no knowledge	yes	long	No	no purchase	no	>35000 Taka	yes	Ngo	No	No	Not neded		Own Idea
44	adopter	high=61-70	66	High(61-70kg)		>30	Literate	≤4	No	Own	Mid High	≤20 years	>50 decimal	know	yes	not long	Yes	no purchase	yes	>35000 Taka	yes	Contract farming organizations	No	No	Not neded		Own Idea
45	non-adopter		79	Non-adopters		≤30	Literate	≤4	No	Own	Mid High	≤20 years	>50 decimal	no knowledge	yes	not long	No	purchase	yes	>35000 Taka	yes	Agriculture Officer	No	No	Not neded		Own Idea
46	adopter	high=61-70	66	High(61-70kg)		>30	Literate	≤4	No	Own	Mid High	>20 years	>50 decimal	no knowledge	yes	long	No	purchase	no	>35000 Taka	yes	Ngo	No	No	Not neded		Fertilizer dealers
47	adopter	high=61-70	67	High(61-70kg)		>30	Literate	>4	Yes	Own	Mid Low	>20 years	>50 decimal	no knowledge	no	long	No	no purchase	yes	>35000 Taka	yes	Friends or Neighbors	No	No	Not neded		Fertilizer dealers
48	non-adopter		72	Non-adopters		>30	Literate	≤4	No	Own	Mid High	>20 years	>50 decimal	know	yes	not long	Yes	no purchase	yes	>35000 Taka	yes	Ngo	No	No	Reluctant to carry soil		Fertilizer dealers
49	non-adopter		79	Non-adopters		>30	Literate	>4	No	Own	Mid High	>20 years	>50 decimal	no knowledge	yes	not long	No	purchase	yes	>35000 Taka	yes	Ngo	No	No	Do not trust		Own Idea
50	non-adopter		76	Non-adopters		>30	Literate	≤4	No	Not own	Mid High	≤20 years	>50 decimal	know	yes	not long	Yes	no purchase	yes	≤35000 Taka	yes	Ngo	No	No	Not neded		Own Idea
51	adopter	high=61-70	66	High(61-70kg)		>30	Illiterate	>4	Yes	Own	Mid Low	>20 years	≤50 decimal	no knowledge	no	long	Yes	no purchase	yes	≤35000 Taka	yes	Ngo	No	No	Not neded		Fertilizer dealers
52	adopter	medium=53-60	52	Medium(53-60kg)		>30	Literate	≤4	Yes	Own	Mid Low	>20 years	≤50 decimal	no knowledge	no	long	Yes	no purchase	yes	>35000 Taka	yes	Ngo	No	No	Do not trust		Fertilizer dealers
53	adopter	high=61-70	67	High(61-70kg)		>30	Illiterate	>4	Yes	Own	Mid High	>20 years	≤50 decimal	no knowledge	no	not long	No	no purchase	yes	≤35000 Taka	yes	Ngo	No	No	Not neded		Friends, family or neighbour
54	non-adopter		75	Non-adopters		>30	Illiterate	>4	Yes	Own	Mid High	>20 years	≤50 decimal	no knowledge	no	not long	Yes	no purchase	no	≤35000 Taka	yes	Ngo	No	No	Not neded		Fertilizer dealers
55	non-adopter		79	Non-adopters		≤30	Literate	≤4	No	Own	Mid High	≤20 years	≤50 decimal	no knowledge	no	not long	No	no purchase	no	≤35000 Taka	yes	Ngo	No	No	Reluctant to carry soil		Own Idea
56	adopter	medium=53-60	54	Medium(53-60kg)		≤30	Illiterate	>4	No	Own	Mid Low	≤20 years	≤50 decimal	no knowledge	no	long	Yes	no purchase	yes	≤35000 Taka	yes	Ngo	No	No	Reluctant to carry soil		Own Idea
57	non-adopter		72	Non-adopters		>30	Illiterate	≤4	Yes	Own	Mid High	>20 years	>50 decimal	no knowledge	yes	not long	No	no purchase	no	>35000 Taka	yes	Ngo	No	No	Reluctant to carry soil		Fertilizer dealers
58	adopter	high=61-70	66	High(61-70kg)		>30	Illiterate	>4	Yes	Own	Mid Low	>20 years	>50 decimal	no knowledge	yes	long	Yes	no purchase	yes	≤35000 Taka	yes	Contract farming organizations	No	No	Not neded		Own Idea
59	non-adopter		84	Non-adopters		>30	Literate	≤4	Yes	Own	Mid High	>20 years	>50 decimal	no knowledge	yes	not long	No	no purchase	yes	≤35000 Taka	yes	Ngo	No	No	Reluctant to carry soil		Own Idea
60	non-adopter		82	Non-adopters		>30	Literate	≤4	Yes	Own	Mid High	>20 years	>50 decimal	no knowledge	yes	not long	No	no purchase	no	≤35000 Taka	never heard	never heard	No	No	never heard		Fertilizer dealers
61	non-adopter		79	Non-adopters		>30	Literate	≤4	No	Own	Mid High	>20 years	>50 decimal	know	yes	not long	Yes	purchase	no	≤35000 Taka	yes	Ngo	No	No	Not neded		Fertilizer dealers
62	adopter	high=61-70	69	High(61-70kg)		>30	Literate	>4	No	Own	Mid Low	>20 years	>50 decimal	no knowledge	yes	not long	Yes	purchase	no	>35000 Taka	yes	Ngo	No	No	Not neded		Own Idea
63	adopter	medium=53-60	58	Medium(53-60kg)		>30	Literate	≤4	No	Own	Mid Low	>20 years	≤50 decimal	no knowledge	no	long	No	no purchase	yes	>35000 Taka	yes	Contract farming organizations	No	No	Reluctant to carry soil		Fertilizer dealers
64	adopter	high=61-70	66	High(61-70kg)		>30	Literate	≤4	No	Own	Mid High	>20 years	>50 decimal	know	yes	not long	No	no purchase	yes	>35000 Taka	yes	Ngo	No	No	Not neded		Own Idea
65	adopter	medium=53-60	59	Medium(53-60kg)		>30	Literate	≤4	Yes	Own	Mid Low	>20 years	>50 decimal	know	yes	long	Yes	no purchase	no	>35000 Taka	yes	Ngo	No	No	Do not trust		Own Idea
66	adopter	medium=53-60	49	Medium(53-60kg)		≤30	Literate	>4	Yes	Own	Mid Low	≤20 years	≤50 decimal	no knowledge	no	long	No	no purchase	yes	≤35000 Taka	yes	Ngo	No	No	No near facility		Fertilizer dealers
67	adopter	medium=53-60	56	Medium(53-60kg)		≤30	Literate	≤4	No	Own	Mid Low	≤20 years	≤50 decimal	no knowledge	no	long	No	no purchase	yes	≤35000 Taka	yes	Ngo	No	No	Not neded		Own Idea
68	adopter	high=61-70	66	High(61-70kg)		>30	Literate	>4	No	Own	Mid Low	≤20 years	>50 decimal	no knowledge	yes	not long	No	no purchase	yes	>35000 Taka	yes	Contract farming organizations	No	No	Reluctant to carry soil		Own Idea
69	adopter	low=45-52	52	Low(45-52kg)		>30	Literate	>4	Yes	Own	Mid Low	>20 years	>50 decimal	know	yes	long	Yes	purchase	no	>35000 Taka	yes	Friends or Neighbors	yes	No	Do not trust		Agri-officers
70	non-adopter		71	Non-adopters		>30	Literate	>4	Yes	Own	Mid High	>20 years	>50 decimal	know	yes	not long	Yes	purchase	yes	>35000 Taka	never heard	never heard	No	No	never heard		Own Idea
71	non-adopter		79	Non-adopters		≤30	Literate	>4	No	Own	Mid High	≤20 years	>50 decimal	no knowledge	yes	not long	No	purchase	no	≤35000 Taka	yes	Ngo	No	No	Reluctant to carry soil		Own Idea
72	non-adopter		82	Non-adopters		≤30	Literate	≤4	No	Own	Mid High	≤20 years	>50 decimal	no knowledge	yes	not long	No	purchase	yes	>35000 Taka	yes	Ngo	No	No	Not neded		Own Idea
73	adopter	low=45-52	52	Low(45-52kg)		≤30	Literate	≤4	Yes	Own	Mid Low	≤20 years	>50 decimal	know	yes	long	Yes	purchase	yes	>35000 Taka	yes	Ngo	No	No	Reluctant to carry soil		Friends, family or neighbour
74	non-adopter		79	Non-adopters		>30	Literate	≤4	No	Own	Mid High	>20 years	≤50 decimal	no knowledge	no	not long	Yes	no purchase	no	>35000 Taka	never heard	never heard	No	No	never heard		Own Idea
75	non-adopter		92	Non-adopters		>30	Literate	>4	Yes	Own	Mid High	>20 years	>50 decimal	no knowledge	yes	not long	No	no purchase	no	>35000 Taka	yes	Ngo	No	No	Do not trust		Own Idea
76	adopter	low=45-52	52	Low(45-52kg)		>30	Literate	>4	No	Own	Mid Low	>20 years	>50 decimal	know	yes	long	Yes	no purchase	yes	≤35000 Taka	yes	Ngo	No	No	No near facility		Own Idea
77	adopter	low=45-52	52	Low(45-52kg)		>30	Literate	≤4	No	Own	Mid Low	>20 years	≤50 decimal	no knowledge	no	long	No	no purchase	no	≤35000 Taka	yes	Agriculture Officer	No	No	Reluctant to carry soil		Own Idea
78	adopter	low=45-52	49	Low(45-52kg)		>30	Literate	≤4	Yes	Own	Mid Low	>20 years	≤50 decimal	no knowledge	yes	long	No	no purchase	no	>35000 Taka	yes	Contract farming organizations	No	No	Not free		Fertilizer dealers
79	adopter	high=61-70	64	High(61-70kg)		>30	Illiterate	≤4	Yes	Own	Mid High	>20 years	≤50 decimal	know	no	not long	Yes	no purchase	yes	>35000 Taka	yes	Ngo	No	No	Reluctant to carry soil		Own Idea
80	adopter	high=61-70	62	High(61-70kg)		>30	Literate	≤4	No	Own	Mid Low	>20 years	≤50 decimal	no knowledge	no	long	No	no purchase	yes	≤35000 Taka	yes	Ngo	No	No	No near facility		Own Idea
81	adopter	high=61-70	66	High(61-70kg)		>30	Literate	≤4	No	Own	Mid Low	>20 years	≤50 decimal	no knowledge	yes	long	No	no purchase	yes	>35000 Taka	yes	Contract farming organizations	No	No	Not neded		Fertilizer dealers
82	non-adopter		75	Non-adopters		>30	Illiterate	≤4	No	Own	Mid High	>20 years	>50 decimal	know	yes	not long	Yes	purchase	yes	>35000 Taka	yes	Contract farming organizations	No	No	Do not trust		Own Idea
83	adopter	low=45-52	52	Low(45-52kg)		>30	Literate	>4	Yes	Own	Mid Low	≤20 years	>50 decimal	no knowledge	yes	long	No	no purchase	yes	≤35000 Taka	yes	Ngo	No	No	Do not trust		Friends, family or neighbour
84	adopter	high=61-70	66	High(61-70kg)		≤30	Literate	≤4	No	Own	Mid Low	≤20 years	≤50 decimal	no knowledge	no	not long	Yes	no purchase	yes	≤35000 Taka	yes	Ngo	No	No	Not neded		Own Idea
85	adopter	medium=53-60	56	Medium(53-60kg)		>30	Illiterate	≤4	Yes	Own	Mid Low	>20 years	>50 decimal	no knowledge	yes	long	No	no purchase	yes	≤35000 Taka	yes	Ngo	No	No	Not neded		Own Idea
86	adopter	low=45-52	52	Low(45-52kg)		>30	Illiterate	≤4	Yes	Own	Mid Low	>20 years	≤50 decimal	know	no	long	Yes	no purchase	yes	≤35000 Taka	yes	Contract farming organizations	No	No	Not neded		Friends, family or neighbour
87	non-adopter		80	Non-adopters		>30	Illiterate	≤4	Yes	Own	Mid High	>20 years	>50 decimal	no knowledge	yes	not long	Yes	no purchase	yes	>35000 Taka	yes	Ngo	No	No	Reluctant to carry soil		Friends, family or neighbour
88	adopter	low=45-52	49	Low(45-52kg)		>30	Illiterate	>4	Yes	Own	Mid Low	>20 years	≤50 decimal	no knowledge	yes	long	No	no purchase	yes	≤35000 Taka	yes	Agriculture Officer	No	No	Not free		Fertilizer dealers
89	adopter	medium=53-60	54	Medium(53-60kg)		>30	Illiterate	>4	Yes	Own	Mid Low	>20 years	≤50 decimal	no knowledge	yes	long	No	no purchase	yes	≤35000 Taka	yes	Ngo	No	No	Do not trust		Fertilizer dealers
90	adopter	high=61-70	62	High(61-70kg)		>30	Illiterate	≤4	Yes	Own	Mid Low	>20 years	≤50 decimal	know	no	long	Yes	no purchase	yes	≤35000 Taka	yes	Contract farming organizations	No	No	No near facility		Own Idea
91	non-adopter		79	Non-adopters		>30	Literate	≤4	No	Own	Mid High	>20 years	>50 decimal	no knowledge	no	not long	No	purchase	no	>35000 Taka	yes	Contract farming organizations	No	No	Do not trust		Fertilizer dealers
92	non-adopter		82	Non-adopters		>30	Literate	>4	No	Own	Mid High	>20 years	>50 decimal	no knowledge	yes	not long	No	purchase	yes	>35000 Taka	yes	Ngo	No	No	Do not trust		Own Idea
93	adopter	high=61-70	66	High(61-70kg)		>30	Literate	≤4	No	Own	Mid Low	>20 years	>50 decimal	no knowledge	yes	long	No	purchase	no	≤35000 Taka	yes	Ngo	No	No	Not neded		Own Idea
94	non-adopter		79	Non-adopters		>30	Literate	≤4	Yes	Own	Mid High	>20 years	>50 decimal	no knowledge	yes	not long	No	purchase	yes	>35000 Taka	yes	Ngo	No	No	Not neded		Fertilizer dealers
95	adopter	high=61-70	62	High(61-70kg)		>30	Illiterate	>4	No	Own	Mid Low	>20 years	>50 decimal	know	yes	long	Yes	no purchase	no	>35000 Taka	yes	Ngo	No	No	Do not trust		Own Idea
96	adopter	high=61-70	64	High(61-70kg)		>30	Literate	≤4	No	Own	Mid High	>20 years	≤50 decimal	no knowledge	no	not long	No	no purchase	yes	>35000 Taka	yes	Ngo	No	No	No near facility		Own Idea
97	non-adopter		75	Non-adopters		>30	Literate	≤4	No	Own	Mid High	>20 years	>50 decimal	know	yes	not long	Yes	purchase	yes	>35000 Taka	yes	Friends or Neighbors	No	No	Not neded		Fertilizer dealers
98	adopter	high=61-70	67	High(61-70kg)		≤30	Literate	>4	No	Own	Mid High	≤20 years	>50 decimal	know	yes	not long	Yes	no purchase	yes	≤35000 Taka	yes	Ngo	No	No	Not neded		Own Idea
99	adopter	high=61-70	69	High(61-70kg)		>30	Literate	>4	No	Own	Mid High	>20 years	>50 decimal	know	yes	not long	No	no purchase	yes	>35000 Taka	yes	Ngo	No	No	Not neded		Own Idea
100	non-adopter		79	Non-adopters		>30	Illiterate	>4	Yes	Own	Mid High	>20 years	>50 decimal	no knowledge	yes	not long	No	purchase	yes	>35000 Taka	never heard	never heard	No	No	never heard		Friends, family or neighbour
101	adopter	high=61-70	66	High(61-70kg)		>30	Illiterate	>4	Yes	Own	Mid High	>20 years	≤50 decimal	know	no	not long	No	no purchase	yes	>35000 Taka	yes	Ngo	No	No	Not neded		Own Idea
102	non-adopter		72	Non-adopters		≤30	Illiterate	>4	No	Own	Mid High	≤20 years	>50 decimal	no knowledge	yes	not long	Yes	no purchase	no	>35000 Taka	yes	Ngo	No	No	No near facility		Fertilizer dealers
103	adopter	high=61-70	66	High(61-70kg)		≤30	Literate	>4	No	Own	Mid High	≤20 years	>50 decimal	no knowledge	yes	long	No	no purchase	yes	>35000 Taka	yes	Ngo	No	No	Reluctant to carry soil		Own Idea
104	adopter	high=61-70	69	High(61-70kg)		>30	Literate	>4	No	Own	Mid High	>20 years	>50 decimal	no knowledge	yes	not long	No	no purchase	yes	>35000 Taka	yes	Ngo	No	No	Reluctant to carry soil		Fertilizer dealers
105	adopter	high=61-70	64	High(61-70kg)		>30	Illiterate	>4	No	Own	Mid High	>20 years	≤50 decimal	know	no	not long	Yes	no purchase	yes	>35000 Taka	yes	Ngo	No	No	Not neded		Fertilizer dealers
106	non-adopter		79	Non-adopters		>30	Literate	>4	No	Own	Mid High	>20 years	≤50 decimal	no knowledge	no	not long	No	no purchase	no	>35000 Taka	yes	Ngo	No	No	Not neded		Own Idea
107	adopter	medium=53-60	57	Medium(53-60kg)		>30	Literate	≤4	No	Own	Mid High	≤20 years	>50 decimal	know	yes	long	Yes	purchase	no	>35000 Taka	yes	Ngo	No	No	Not neded		Own Idea
108	adopter	high=61-70	66	High(61-70kg)		>30	Literate	>4	Yes	Own	Mid High	>20 years	>50 decimal	no knowledge	yes	not long	No	purchase	no	>35000 Taka	yes	Ngo	No	No	Reluctant to carry soil		Fertilizer dealers
109	non-adopter		75	Non-adopters		>30	Literate	≤4	Yes	Own	Mid High	>20 years	>50 decimal	know	yes	not long	No	purchase	yes	>35000 Taka	yes	Ngo	No	No	Not neded		Own Idea
110	non-adopter		74	Non-adopters		>30	Literate	≤4	No	Own	Mid High	>20 years	>50 decimal	know	yes	not long	Yes	purchase	yes	≤35000 Taka	yes	Ngo	No	No	No near facility		Own Idea
111	adopter	high=61-70	64	High(61-70kg)		>30	Literate	≤4	Yes	Own	Mid High	>20 years	>50 decimal	no knowledge	yes	not long	Yes	no purchase	yes	>35000 Taka	yes	Ngo	No	No	Not neded		Fertilizer dealers
112	non-adopter		79	Non-adopters		>30	Literate	>4	Yes	Own	Mid High	>20 years	>50 decimal	no knowledge	no	not long	No	no purchase	no	>35000 Taka	yes	Friends or Neighbors	No	No	No near facility		Own Idea
113	non-adopter		72	Non-adopters		>30	Literate	>4	No	Own	Mid High	>20 years	>50 decimal	no knowledge	yes	not long	Yes	no purchase	no	>35000 Taka	yes	Ngo	No	No	Reluctant to carry soil		Own Idea
114	non-adopter		72	Non-adopters		>30	Literate	≤4	Yes	Own	Mid High	≤20 years	>50 decimal	no knowledge	yes	not long	Yes	no purchase	no	>35000 Taka	yes	Ngo	No	No	Not free		Fertilizer dealers
115	non-adopter		79	Non-adopters		>30	Literate	>4	Yes	Own	Mid High	>20 years	≤50 decimal	no knowledge	no	not long	No	no purchase	no	>35000 Taka	never heard	never heard	No	No	never heard		Own Idea
116	adopter	high=61-70	69	High(61-70kg)		>30	Literate	≤4	Yes	Own	Mid High	>20 years	>50 decimal	no knowledge	yes	not long	No	no purchase	no	>35000 Taka	yes	Ngo	No	No	Reluctant to carry soil		Own Idea
117	adopter	high=61-70	62	High(61-70kg)		>30	Literate	≤4	Yes	Own	Mid High	>20 years	>50 decimal	know	yes	long	Yes	no purchase	no	>35000 Taka	yes	Contract farming organizations	No	No	Not neded		Fertilizer dealers
118	adopter	high=61-70	64	High(61-70kg)		>30	Literate	≤4	Yes	Own	Mid High	>20 years	≤50 decimal	no knowledge	no	not long	No	no purchase	yes	>35000 Taka	yes	Ngo	No	No	Reluctant to carry soil		Fertilizer dealers
119	non-adopter		75	Non-adopters		>30	Literate	≤4	No	Own	Mid High	>20 years	>50 decimal	no knowledge	yes	not long	Yes	no purchase	yes	≤35000 Taka	yes	Ngo	No	No	Not neded		Own Idea
120	non-adopter		71	Non-adopters		>30	Literate	>4	No	Not own	Mid High	≤20 years	>50 decimal	know	yes	not long	No	no purchase	no	>35000 Taka	yes	Ngo	No	No	Not neded		Own Idea
121	adopter	high=61-70	69	High(61-70kg)		>30	Literate	≤4	No	Not own	Mid High	≤20 years	≤50 decimal	no knowledge	no	not long	No	no purchase	yes	>35000 Taka	yes	Ngo	No	No	Reluctant to carry soil		Fertilizer dealers
122	adopter	medium=53-60	60	Medium(53-60kg)		>30	Literate	>4	No	Own	Mid Low	≤20 years	>50 decimal	know	yes	long	Yes	no purchase	yes	≤35000 Taka	yes	Ngo	No	No	Not neded		Fertilizer dealers
123	adopter	high=61-70	66	High(61-70kg)		>30	Literate	>4	No	Own	Mid Low	>20 years	≤50 decimal	no knowledge	no	long	No	no purchase	yes	≤35000 Taka	yes	Ngo	No	No	Not neded		Own Idea
124	adopter	medium=53-60	59	Medium(53-60kg)		>30	Literate	≤4	No	Not own	Mid High	>20 years	≤50 decimal	no knowledge	yes	not long	No	no purchase	yes	>35000 Taka	yes	Ngo	No	No	Reluctant to carry soil		Fertilizer dealers
125	non-adopter		72	Non-adopters		>30	Literate	≤4	No	Not own	Mid High	>20 years	>50 decimal	no knowledge	yes	not long	Yes	purchase	yes	>35000 Taka	yes	Ngo	No	No	Reluctant to carry soil		Own Idea
126	adopter	medium=53-60	54	Medium(53-60kg)		>30	Literate	≤4	No	Not own	Mid Low	>20 years	>50 decimal	no knowledge	no	long	No	purchase	yes	≤35000 Taka	yes	Ngo	No	No	Not neded		Fertilizer dealers
127	adopter	medium=53-60	55	Medium(53-60kg)		>30	Illiterate	≤4	Yes	Not own	Mid Low	>20 years	≤50 decimal	no knowledge	no	long	Yes	no purchase	yes	>35000 Taka	yes	Ngo	No	No	Do not trust		Own Idea
128	non-adopter		80	Non-adopters		>30	Literate	≤4	No	Own	Mid High	>20 years	>50 decimal	no knowledge	yes	not long	Yes	purchase	yes	>35000 Taka	yes	Ngo	No	No	Reluctant to carry soil		Fertilizer dealers
129	non-adopter		75	Non-adopters		>30	Literate	>4	No	Own	Mid High	>20 years	>50 decimal	no knowledge	yes	not long	Yes	no purchase	no	>35000 Taka	yes	Ngo	No	No	Reluctant to carry soil		Own Idea
130	adopter	high=61-70	69	High(61-70kg)		>30	Illiterate	>4	No	Own	Mid Low	>20 years	>50 decimal	no knowledge	yes	long	No	no purchase	yes	>35000 Taka	yes	Ngo	No	No	Do not trust		Friends, family or neighbour
131	non-adopter		75	Non-adopters		>30	Illiterate	≤4	No	Not own	Mid High	>20 years	>50 decimal	no knowledge	yes	not long	No	no purchase	no	>35000 Taka	yes	Agriculture Officer	No	No	No near facility		Own Idea
132	adopter	low=45-52	49	Low(45-52kg)		>30	Literate	>4	No	Not own	Mid Low	≤20 years	≤50 decimal	no knowledge	no	long	No	no purchase	yes	≤35000 Taka	yes	Contract farming organizations	No	No	Reluctant to carry soil		Own Idea
133	adopter	low=45-52	52	Low(45-52kg)		>30	Literate	>4	No	Own	Mid Low	>20 years	≤50 decimal	know	no	long	Yes	no purchase	no	≤35000 Taka	yes	Friends or Neighbors	No	No	Do not trust		Fertilizer dealers
134	non-adopter		75	Non-adopters		>30	Literate	>4	No	Own	Mid High	≤20 years	>50 decimal	no knowledge	yes	not long	No	purchase	yes	>35000 Taka	yes	Ngo	No	No	No near facility		Own Idea
135	non-adopter		75	Non-adopters		>30	Literate	≤4	No	Not own	Mid High	>20 years	>50 decimal	no knowledge	yes	not long	Yes	no purchase	yes	>35000 Taka	yes	Ngo	No	No	No near facility		Own Idea
136	adopter	high=61-70	69	High(61-70kg)		≤30	Literate	≤4	Yes	Own	Mid High	≤20 years	>50 decimal	no knowledge	yes	not long	No	no purchase	yes	>35000 Taka	yes	Ngo	No	No	Not neded		Own Idea
137	adopter	high=61-70	62	High(61-70kg)		≤30	Literate	≤4	Yes	Own	Mid High	≤20 years	>50 decimal	no knowledge	no	not long	Yes	no purchase	yes	>35000 Taka	yes	Contract farming organizations	No	No	Not neded		Fertilizer dealers
138	non-adopter		72	Non-adopters		>30	Literate	≤4	Yes	Own	Mid Low	>20 years	>50 decimal	know	yes	not long	Yes	no purchase	no	≤35000 Taka	yes	Ngo	No	No	Reluctant to carry soil		Own Idea
139	adopter	high=61-70	69	High(61-70kg)		>30	Literate	>4	No	Own	Mid Low	>20 years	>50 decimal	know	yes	long	No	no purchase	no	≤35000 Taka	yes	Ngo	No	No	Reluctant to carry soil		Fertilizer dealers
140	adopter	high=61-70	69	High(61-70kg)		>30	Literate	≤4	No	Own	Mid Low	>20 years	>50 decimal	no knowledge	yes	not long	No	purchase	no	>35000 Taka	yes	Contract farming organizations	No	No	No near facility		Own Idea
141	adopter	high=61-70	66	High(61-70kg)		>30	Literate	≤4	No	Not own	Mid Low	>20 years	>50 decimal	no knowledge	yes	long	No	purchase	no	≤35000 Taka	yes	Contract farming organizations	No	No	Not neded		Fertilizer dealers
142	adopter	medium=53-60	59	Medium(53-60kg)		>30	Literate	≤4	No	Not own	Mid Low	>20 years	>50 decimal	know	yes	long	Yes	no purchase	no	>35000 Taka	yes	Agriculture Officer	No	No	Not neded		Own Idea
143	adopter	medium=53-60	59	Medium(53-60kg)		>30	Literate	≤4	No	Own	Mid Low	>20 years	≤50 decimal	know	no	long	No	no purchase	yes	>35000 Taka	yes	Ngo	No	No	Reluctant to carry soil		Own Idea
144	adopter	high=61-70	62	High(61-70kg)		>30	Literate	≤4	No	Own	Mid Low	>20 years	>50 decimal	know	yes	long	No	no purchase	no	>35000 Taka	yes	Ngo	No	No	Not neded		Own Idea
145	adopter	high=61-70	62	High(61-70kg)		>30	Literate	>4	Yes	Own	Mid Low	>20 years	>50 decimal	no knowledge	yes	long	No	no purchase	yes	≤35000 Taka	yes	Ngo	No	No	Not neded		Fertilizer dealers
146	adopter	high=61-70	62	High(61-70kg)		>30	Literate	≤4	No	Own	Mid Low	>20 years	≤50 decimal	know	no	long	Yes	no purchase	yes	>35000 Taka	yes	Ngo	No	No	Not neded		Own Idea
147	adopter	medium=53-60	59	Medium(53-60kg)		>30	Literate	≤4	No	Own	Mid Low	>20 years	≤50 decimal	no knowledge	yes	long	No	no purchase	yes	>35000 Taka	yes	Ngo	No	No	No near facility		Fertilizer dealers
148	adopter	low=45-52	50	Low(45-52kg)		>30	Literate	>4	No	Not own	Mid Low	>20 years	≤50 decimal	know	no	long	Yes	no purchase	no	>35000 Taka	yes	Ngo	No	No	No near facility		Own Idea
149	adopter	low=45-52	51	Low(45-52kg)		≤30	Literate	≤4	No	Own	Mid Low	≤20 years	≤50 decimal	no knowledge	no	long	No	no purchase	no	>35000 Taka	yes	Ngo	No	No	Reluctant to carry soil		Fertilizer dealers
150	adopter	low=45-52	52	Low(45-52kg)		>30	Literate	>4	No	Own	Mid Low	>20 years	≤50 decimal	no knowledge	no	long	No	no purchase	yes	>35000 Taka	yes	Friends or Neighbors	No	No	Reluctant to carry soil		Own Idea
151	adopter	low=45-52	50	Low(45-52kg)		>30	Literate	≤4	No	Own	Mid Low	>20 years	≤50 decimal	know	no	long	Yes	no purchase	no	>35000 Taka	yes	Ngo	No	No	No near facility		Fertilizer dealers
152	adopter	medium=53-60	59	Medium(53-60kg)		>30	Literate	>4	No	Own	Mid Low	>20 years	≤50 decimal	no knowledge	no	long	No	no purchase	yes	>35000 Taka	yes	Ngo	No	No	Do not trust		Own Idea
153	adopter	medium=53-60	56	Medium(53-60kg)		>30	Literate	≤4	No	Own	Mid Low	≤20 years	>50 decimal	no knowledge	yes	long	Yes	purchase	yes	>35000 Taka	yes	Ngo	No	No	Reluctant to carry soil		Own Idea
154	adopter	high=61-70	66	High(61-70kg)		>30	Literate	>4	No	Own	Mid Low	>20 years	≤50 decimal	no knowledge	yes	not long	No	no purchase	yes	>35000 Taka	yes	Ngo	No	No	Not neded		Own Idea
155	adopter	high=61-70	66	High(61-70kg)		>30	Literate	≤4	No	Own	Mid Low	>20 years	>50 decimal	no knowledge	yes	not long	No	no purchase	yes	>35000 Taka	yes	Contract farming organizations	No	No	Not neded		Own Idea
156	adopter	high=61-70	62	High(61-70kg)		≤30	Literate	≤4	Yes	Own	Mid Low	≤20 years	>50 decimal	no knowledge	no	long	No	no purchase	yes	>35000 Taka	yes	Ngo	No	No	Not neded		Own Idea
157	adopter	high=61-70	66	High(61-70kg)		>30	Literate	≤4	No	Own	Mid Low	>20 years	>50 decimal	no knowledge	yes	long	No	no purchase	yes	>35000 Taka	yes	Ngo	No	No	No near facility		Own Idea
158	adopter	high=61-70	66	High(61-70kg)		≤30	Literate	≤4	Yes	Own	Mid Low	≤20 years	>50 decimal	know	no	not long	Yes	no purchase	yes	>35000 Taka	yes	Ngo	No	No	Not neded		Fertilizer dealers
159	non-adopter		42	Non-adopters		>30	Literate	≤4	No	Own	Mid Low	≤20 years	≤50 decimal	know	yes	long	Yes	no purchase	no	>35000 Taka	yes	Ngo	No	No	Not neded		Friends, family or neighbour
160	non-adopter		46	Non-adopters		>30	Literate	>4	No	Own	Mid Low	>20 years	≤50 decimal	no knowledge	no	long	Yes	no purchase	no	>35000 Taka	yes	Friends or Neighbors	No	No	Reluctant to carry soil		Own Idea
161	adopter	low=45-52	50	Low(45-52kg)		>30	Literate	>4	No	Own	Mid Low	>20 years	>50 decimal	no knowledge	yes	long	No	no purchase	no	>35000 Taka	yes	Contract farming organizations	No	No	Not free		Fertilizer dealers
162	non-adopter		44	Non-adopters		>30	Literate	>4	No	Own	Mid Low	>20 years	≤50 decimal	no knowledge	no	long	Yes	no purchase	no	>35000 Taka	yes	Contract farming organizations	No	No	Do not trust		Fertilizer dealers
163	non-adopter		41	Non-adopters		>30	Literate	>4	No	Own	Mid Low	>20 years	>50 decimal	know	yes	long	Yes	no purchase	no	>35000 Taka	yes	Contract farming organizations	No	No	Not neded		Own Idea
164	adopter	low=45-52	47	Low(45-52kg)		>30	Illiterate	≤4	No	Own	Mid Low	>20 years	>50 decimal	no knowledge	no	long	No	no purchase	no	>35000 Taka	yes	Agriculture Officer	No	No	Not free		Friends, family or neighbour
165	adopter	high=61-70	62	High(61-70kg)		≤30	Literate	>4	No	Own	Mid Low	≤20 years	≤50 decimal	know	no	long	Yes	no purchase	yes	>35000 Taka	yes	Ngo	No	No	Not neded		Own Idea
166	adopter	high=61-70	62	High(61-70kg)		>30	Literate	≤4	Yes	Own	Mid Low	>20 years	≤50 decimal	no knowledge	no	long	No	no purchase	yes	>35000 Taka	yes	Ngo	No	No	Do not trust		Own Idea
167	adopter	medium=53-60	60	Medium(53-60kg)		>30	Literate	>4	No	Own	Mid Low	>20 years	>50 decimal	know	yes	long	Yes	no purchase	yes	>35000 Taka	yes	Agriculture Officer	No	No	Do not trust		Own Idea
168	adopter	high=61-70	66	High(61-70kg)		>30	Illiterate	>4	No	Own	Mid Low	>20 years	≤50 decimal	no knowledge	no	not long	No	no purchase	yes	≤35000 Taka	yes	Ngo	No	No	Not neded		Fertilizer dealers
169	adopter	high=61-70	64	High(61-70kg)		>30	Literate	>4	No	Own	Mid Low	>20 years	>50 decimal	no knowledge	yes	long	No	no purchase	yes	≤35000 Taka	yes	Friends or Neighbors	No	No	No near facility		Fertilizer dealers
170	adopter	medium=53-60	59	Medium(53-60kg)		>30	Literate	>4	No	Own	Mid Low	≤20 years	>50 decimal	no knowledge	yes	long	No	no purchase	no	>35000 Taka	yes	Ngo	No	No	Not neded		Own Idea
171	adopter	high=61-70	62	High(61-70kg)		>30	Literate	>4	No	Own	Mid Low	>20 years	>50 decimal	know	yes	not long	Yes	no purchase	yes	>35000 Taka	yes	Ngo	No	No	Reluctant to carry soil		Own Idea
172	adopter	low=45-52	52	Low(45-52kg)		≤30	Literate	≤4	No	Own	Mid Low	≤20 years	>50 decimal	no knowledge	yes	long	No	no purchase	yes	>35000 Taka	yes	Ngo	No	No	Not neded		Fertilizer dealers
173	adopter	high=61-70	62	High(61-70kg)		>30	Literate	>4	No	Own	Mid Low	>20 years	≤50 decimal	no knowledge	no	long	No	no purchase	yes	>35000 Taka	yes	Contract farming organizations	No	No	Do not trust		Own Idea
174	adopter	low=45-52	49	Low(45-52kg)		>30	Literate	≤4	No	Own	Mid Low	>20 years	>50 decimal	know	yes	long	Yes	no purchase	yes	>35000 Taka	yes	Ngo	No	No	Not neded		Own Idea
175	adopter	medium=53-60	54	Medium(53-60kg)		>30	Literate	≤4	No	Own	Mid Low	≤20 years	≤50 decimal	no knowledge	no	long	No	no purchase	yes	≤35000 Taka	yes	Ngo	No	No	Do not trust		Own Idea
176	adopter	medium=53-60	54	Medium(53-60kg)		>30	Literate	≤4	No	Own	Mid Low	>20 years	>50 decimal	no knowledge	no	long	No	purchase	yes	≤35000 Taka	yes	Ngo	No	No	Reluctant to carry soil		Fertilizer dealers
177	adopter	high=61-70	69	High(61-70kg)		>30	Literate	>4	No	Own	Mid Low	≤20 years	>50 decimal	know	yes	not long	Yes	no purchase	yes	≤35000 Taka	yes	Ngo	No	No	Reluctant to carry soil		Own Idea
178	adopter	high=61-70	62	High(61-70kg)		>30	Literate	≤4	Yes	Own	Mid Low	≤20 years	>50 decimal	no knowledge	yes	long	No	no purchase	no	>35000 Taka	yes	Ngo	No	No	Do not trust		Own Idea
179	adopter	high=61-70	69	High(61-70kg)		>30	Literate	≤4	No	Own	Mid Low	>20 years	>50 decimal	know	yes	not long	No	purchase	no	>35000 Taka	yes	Ngo	No	No	No near facility		Fertilizer dealers
180	adopter	low=45-52	50	Low(45-52kg)		>30	Literate	≤4	No	Own	Mid Low	>20 years	>50 decimal	know	yes	long	No	purchase	yes	>35000 Taka	yes	Ngo	No	No	No near facility		Own Idea
181	adopter	low=45-52	52	Low(45-52kg)		>30	Literate	>4	No	Own	Mid Low	>20 years	>50 decimal	know	yes	long	Yes	no purchase	no	≤35000 Taka	yes	Contract farming organizations	No	No	Reluctant to carry soil		Fertilizer dealers
182	adopter	low=45-52	52	Low(45-52kg)		>30	Literate	≤4	No	Own	Mid Low	>20 years	≤50 decimal	no knowledge	no	long	No	no purchase	yes	≤35000 Taka	yes	Ngo	No	No	Reluctant to carry soil		Own Idea
183	adopter	high=61-70	66	High(61-70kg)		≤30	Literate	>4	No	Own	Mid Low	≤20 years	≤50 decimal	no knowledge	no	not long	No	no purchase	yes	>35000 Taka	yes	Ngo	No	No	No near facility		Own Idea
184	adopter	low=45-52	52	Low(45-52kg)		>30	Literate	≤4	Yes	Own	Mid Low	>20 years	≤50 decimal	no knowledge	no	long	No	no purchase	no	≤35000 Taka	yes	Ngo	Yes	No	Not neded		Own Idea
185	adopter	low=45-52	49	Low(45-52kg)		>30	Literate	>4	Yes	Own	Mid Low	>20 years	≤50 decimal	know	no	long	Yes	no purchase	no	≤35000 Taka	never heard	never heard	No	No	never heard		Own Idea
186	adopter	high=61-70	61	High(61-70kg)		≤30	Literate	>4	No	Own	Mid Low	≤20 years	≤50 decimal	no knowledge	no	long	No	no purchase	yes	≤35000 Taka	yes	Ngo	No	No	Do not trust		Own Idea
187	adopter	high=61-70	66	High(61-70kg)		>30	Literate	≤4	No	Own	Mid Low	>20 years	≤50 decimal	no knowledge	no	not long	Yes	no purchase	yes	>35000 Taka	yes	Ngo	No	No	Do not trust		Fertilizer dealers
188	adopter	high=61-70	66	High(61-70kg)		≤30	Literate	≤4	Yes	Own	Mid Low	≤20 years	≤50 decimal	no knowledge	no	long	No	no purchase	yes	>35000 Taka	yes	Ngo	No	No	Not neded		Own Idea
189	adopter	high=61-70	67	High(61-70kg)		>30	Literate	>4	No	Own	Mid Low	≤20 years	>50 decimal	no knowledge	yes	not long	No	purchase	no	≤35000 Taka	yes	Contract farming organizations	No	No	Not neded		Fertilizer dealers
190	adopter	high=61-70	64	High(61-70kg)		>30	Literate	>4	No	Own	Mid Low	>20 years	>50 decimal	no knowledge	yes	long	Yes	purchase	yes	≤35000 Taka	yes	Ngo	No	No	No near facility		Own Idea
191	adopter	high=61-70	69	High(61-70kg)		>30	Literate	>4	No	Own	Mid Low	>20 years	>50 decimal	no knowledge	yes	not long	No	no purchase	yes	>35000 Taka	yes	Ngo	No	No	Do not trust		Own Idea
192	adopter	high=61-70	66	High(61-70kg)		>30	Illiterate	≤4	Yes	Own	Mid Low	>20 years	≤50 decimal	no knowledge	no	long	No	no purchase	yes	>35000 Taka	yes	Friends or Neighbors	No	No	Reluctant to carry soil		Friends, family or neighbour
193	adopter	medium=53-60	56	Medium(53-60kg)		>30	Illiterate	≤4	No	Own	Mid Low	>20 years	≤50 decimal	know	no	long	Yes	no purchase	yes	≤35000 Taka	yes	Ngo	No	No	Not neded		Friends, family or neighbour
194	adopter	high=61-70	66	High(61-70kg)		>30	Literate	≤4	No	Own	Mid Low	>20 years	≤50 decimal	no knowledge	no	long	No	no purchase	yes	>35000 Taka	yes	Ngo	No	No	Not neded		Own Idea
195	adopter	high=61-70	69	High(61-70kg)		>30	Illiterate	>4	No	Own	Mid Low	>20 years	≤50 decimal	know	no	not long	Yes	no purchase	yes	≤35000 Taka	yes	Contract farming organizations	No	No	Reluctant to carry soil		Fertilizer dealers
196	adopter	medium=53-60	56	Medium(53-60kg)		>30	Literate	≤4	No	Own	Mid Low	>20 years	>50 decimal	no knowledge	yes	long	Yes	no purchase	yes	≤35000 Taka	yes	Friends or Neighbors	No	No	No near facility		Own Idea
197	adopter	medium=53-60	54	Medium(53-60kg)		>30	Literate	>4	No	Own	Mid Low	>20 years	>50 decimal	no knowledge	yes	long	No	purchase	no	>35000 Taka	yes	Ngo	No	No	No near facility		Own Idea
198	adopter	high=61-70	69	High(61-70kg)		>30	Literate	≤4	No	Own	Mid Low	>20 years	>50 decimal	no knowledge	yes	long	No	purchase	no	>35000 Taka	yes	Ngo	No	No	Do not trust		Fertilizer dealers
199	adopter	high=61-70	66	High(61-70kg)		>30	Literate	≤4	No	Own	Mid Low	>20 years	>50 decimal	no knowledge	yes	not long	No	purchase	no	>35000 Taka	yes	Ngo	No	No	No near facility		Fertilizer dealers
200	adopter	high=61-70	66	High(61-70kg)		>30	Literate	≤4	No	Own	Mid Low	>20 years	≤50 decimal	no knowledge	no	long	No	no purchase	yes	>35000 Taka	yes	Contract farming organizations	No	No	Do not trust		Own Idea
201	adopter	high=61-70	62	High(61-70kg)		>30	Literate	≤4	No	Own	Mid Low	>20 years	>50 decimal	know	yes	long	Yes	no purchase	yes	>35000 Taka	yes	Contract farming organizations	No	No	Do not trust		Own Idea
202	adopter	high=61-70	62	High(61-70kg)		>30	Literate	≤4	No	Own	Mid Low	>20 years	≤50 decimal	no knowledge	no	not long	No	no purchase	yes	>35000 Taka	yes	Ngo	No	No	Not neded		Fertilizer dealers
203	adopter	medium=53-60	54	Medium(53-60kg)		>30	Literate	>4	No	Own	Mid Low	>20 years	≤50 decimal	know	no	long	Yes	no purchase	yes	>35000 Taka	yes	Ngo	No	No	Do not trust		Own Idea
204	adopter	medium=53-60	59	Medium(53-60kg)		>30	Literate	≤4	No	Own	Mid Low	≤20 years	>50 decimal	no knowledge	yes	long	No	no purchase	yes	>35000 Taka	yes	Ngo	No	No	Do not trust		Own Idea
205	adopter	high=61-70	64	High(61-70kg)		>30	Literate	>4	No	Own	Mid Low	>20 years	>50 decimal	know	yes	long	Yes	no purchase	no	≤35000 Taka	yes	Contract farming organizations	No	No	Not neded		Own Idea
206	adopter	high=61-70	66	High(61-70kg)		>30	Literate	≤4	No	Own	Mid Low	>20 years	>50 decimal	no knowledge	yes	long	No	purchase	yes	>35000 Taka	yes	Ngo	No	No	Not neded		Fertilizer dealers
207	adopter	low=45-52	50	Low(45-52kg)		≤30	Literate	≤4	No	Own	Mid Low	≤20 years	>50 decimal	no knowledge	yes	long	No	no purchase	no	≤35000 Taka	yes	Ngo	No	No	Not neded		Fertilizer dealers
208	adopter	medium=53-60	56	Medium(53-60kg)		>30	Literate	>4	No	Own	Mid Low	>20 years	>50 decimal	no knowledge	yes	not long	No	no purchase	yes	>35000 Taka	yes	Ngo	No	No	Not neded		Own Idea
209	adopter	high=61-70	62	High(61-70kg)		>30	Literate	≤4	No	Own	Mid Low	>20 years	≤50 decimal	no knowledge	no	long	Yes	no purchase	yes	≤35000 Taka	yes	Ngo	No	No	Not neded		Own Idea
210	adopter	high=61-70	66	High(61-70kg)		>30	Literate	>4	No	Own	Mid Low	>20 years	>50 decimal	no knowledge	yes	long	No	purchase	yes	≤35000 Taka	yes	Ngo	No	No	No near facility		Own Idea
211	adopter	medium=53-60	54	Medium(53-60kg)		>30	Literate	≤4	No	Own	Mid Low	>20 years	≤50 decimal	no knowledge	no	long	No	no purchase	yes	>35000 Taka	yes	Ngo	No	No	Reluctant to carry soil		Own Idea
212	adopter	high=61-70	66	High(61-70kg)		≤30	Literate	>4	No	Own	Mid Low	≤20 years	≤50 decimal	no knowledge	no	not long	No	no purchase	yes	>35000 Taka	yes	Friends or Neighbors	No	No	Do not trust		Fertilizer dealers
213	adopter	high=61-70	66	High(61-70kg)		>30	Literate	>4	No	Own	Mid Low	>20 years	>50 decimal	know	yes	long	Yes	no purchase	yes	≤35000 Taka	yes	Ngo	No	No	Not neded		Fertilizer dealers
214	adopter	high=61-70	66	High(61-70kg)		>30	Literate	>4	No	Own	Mid Low	>20 years	>50 decimal	no knowledge	yes	long	No	purchase	yes	>35000 Taka	yes	Ngo	No	No	Reluctant to carry soil		Fertilizer dealers
215	adopter	high=61-70	66	High(61-70kg)		>30	Illiterate	>4	No	Own	Mid Low	>20 years	≤50 decimal	no knowledge	no	not long	No	purchase	yes	>35000 Taka	yes	Ngo	No	No	Not neded		Fertilizer dealers
216	adopter	medium=53-60	59	Medium(53-60kg)		>30	Literate	>4	No	Own	Mid Low	>20 years	>50 decimal	know	yes	long	Yes	no purchase	yes	>35000 Taka	yes	Contract farming organizations	No	No	Reluctant to carry soil		Own Idea
217	adopter	high=61-70	69	High(61-70kg)		≤30	Literate	>4	No	Own	Mid Low	≤20 years	≤50 decimal	no knowledge	no	not long	No	no purchase	yes	>35000 Taka	yes	Ngo	No	No	Not neded		Own Idea
218	adopter	medium=53-60	56	Medium(53-60kg)		>30	Literate	≤4	No	Own	Mid Low	>20 years	≤50 decimal	no knowledge	no	long	No	no purchase	yes	>35000 Taka	yes	Ngo	No	No	Reluctant to carry soil		Own Idea
219	adopter	medium=53-60	57	Medium(53-60kg)		>30	Literate	≤4	No	Own	Mid Low	>20 years	≤50 decimal	know	no	long	Yes	no purchase	yes	>35000 Taka	yes	Friends or Neighbors	No	No	Not free		Fertilizer dealers
220	adopter	medium=53-60	59	Medium(53-60kg)		>30	Literate	≤4	No	Own	Mid Low	>20 years	≤50 decimal	no knowledge	yes	long	No	no purchase	yes	>35000 Taka	yes	Ngo	No	No	Not neded		Own Idea
221	adopter	medium=53-60	58	Medium(53-60kg)		≤30	Literate	≤4	No	Own	Mid Low	≤20 years	≤50 decimal	no knowledge	yes	long	No	no purchase	yes	>35000 Taka	yes	Ngo	No	No	Reluctant to carry soil		Own Idea
222	adopter	high=61-70	62	High(61-70kg)		≤30	Literate	≤4	No	Own	Mid Low	≤20 years	>50 decimal	know	yes	not long	Yes	no purchase	yes	≤35000 Taka	yes	Ngo	No	No	Reluctant to carry soil		Fertilizer dealers
223	adopter	medium=53-60	54	Medium(53-60kg)		>30	Literate	≤4	No	Own	Mid Low	>20 years	>50 decimal	know	yes	long	No	no purchase	no	>35000 Taka	yes	Ngo	No	No	Do not trust		Own Idea
224	adopter	high=61-70	66	High(61-70kg)		>30	Literate	≤4	No	Own	Mid Low	≤20 years	≤50 decimal	know	yes	long	Yes	no purchase	yes	>35000 Taka	yes	Ngo	No	No	Not neded		Own Idea
225	adopter	high=61-70	69	High(61-70kg)		>30	Literate	>4	No	Own	Mid Low	>20 years	≤50 decimal	no knowledge	yes	not long	No	no purchase	yes	>35000 Taka	yes	Ngo	No	No	Not free		Own Idea
226	adopter	high=61-70	66	High(61-70kg)		>30	Literate	≤4	No	Own	Mid Low	≤20 years	≤50 decimal	no knowledge	no	not long	No	no purchase	yes	>35000 Taka	yes	Ngo	No	No	Not neded		Own Idea
227	adopter	low=45-52	52	Low(45-52kg)		>30	Literate	≤4	No	Own	Mid Low	>20 years	≤50 decimal	no knowledge	no	long	Yes	no purchase	no	>35000 Taka	yes	Ngo	No	No	Not neded		Own Idea
228	adopter	medium=53-60	56	Medium(53-60kg)		>30	Literate	≤4	No	Own	Mid Low	>20 years	>50 decimal	no knowledge	yes	long	No	no purchase	yes	>35000 Taka	yes	Friends or Neighbors	No	No	Not neded		Fertilizer dealers
229	adopter	medium=53-60	57	Medium(53-60kg)		>30	Literate	≤4	No	Own	Mid Low	>20 years	>50 decimal	no knowledge	yes	long	No	purchase	no	>35000 Taka	yes	Ngo	No	No	Not neded		Own Idea
230	adopter	low=45-52	49	Low(45-52kg)		>30	Literate	≤4	No	Own	Mid Low	>20 years	≤50 decimal	no knowledge	no	long	No	no purchase	no	≤35000 Taka	yes	Ngo	No	No	Not neded		Own Idea
231	adopter	low=45-52	49	Low(45-52kg)		≤30	Literate	≤4	No	Own	Mid Low	≤20 years	≤50 decimal	know	no	long	Yes	no purchase	no	≤35000 Taka	yes	Ngo	No	No	Do not trust		Fertilizer dealers
232	adopter	medium=53-60	56	Medium(53-60kg)		>30	Literate	>4	No	Own	Mid Low	>20 years	>50 decimal	know	yes	long	No	purchase	no	≤35000 Taka	yes	Ngo	No	No	Not neded		Own Idea
233	adopter	low=45-52	47	Low(45-52kg)		>30	Literate	≤4	No	Own	Mid Low	>20 years	≤50 decimal	no knowledge	no	long	No	no purchase	no	≤35000 Taka	yes	Contract farming organizations	No	No	Not free		Own Idea
234	adopter	low=45-52	48	Low(45-52kg)		>30	Literate	≤4	No	Own	Mid Low	>20 years	>50 decimal	know	yes	long	Yes	purchase	yes	≤35000 Taka	yes	Ngo	No	No	Do not trust		Friends, family or neighbour
235	adopter	low=45-52	49	Low(45-52kg)		>30	Literate	>4	No	Own	Mid Low	>20 years	>50 decimal	no knowledge	yes	long	No	no purchase	no	≤35000 Taka	yes	Ngo	No	No	Do not trust		Own Idea
236	adopter	medium=53-60	59	Medium(53-60kg)		≤30	Literate	≤4	Yes	Own	Mid Low	≤20 years	≤50 decimal	no knowledge	no	not long	No	no purchase	yes	≤35000 Taka	yes	Ngo	No	No	Not neded		Fertilizer dealers
237	adopter	low=45-52	49	Low(45-52kg)		>30	Literate	>4	Yes	Own	Mid Low	>20 years	≤50 decimal	no knowledge	no	long	Yes	no purchase	no	≤35000 Taka	yes	Ngo	No	No	Not neded		Own Idea
238	adopter	high=61-70	66	High(61-70kg)		>30	Literate	≤4	No	Own	Mid Low	>20 years	>50 decimal	no knowledge	yes	not long	No	no purchase	yes	>35000 Taka	yes	Ngo	No	No	Do not trust		Own Idea
239	adopter	low=45-52	49	Low(45-52kg)		>30	Literate	>4	No	Own	Mid Low	>20 years	≤50 decimal	no knowledge	no	long	No	no purchase	no	≤35000 Taka	yes	Contract farming organizations	No	No	Not free		Own Idea
240	adopter	medium=53-60	59	Medium(53-60kg)		>30	Literate	≤4	No	Own	Mid Low	≤20 years	≤50 decimal	know	no	not long	Yes	no purchase	yes	>35000 Taka	yes	Ngo	No	No	Not neded		Own Idea
241	adopter	medium=53-60	54	Medium(53-60kg)		>30	Literate	>4	No	Own	Mid Low	>20 years	>50 decimal	no knowledge	yes	long	No	no purchase	yes	>35000 Taka	yes	Contract farming organizations	No	No	Reluctant to carry soil		Own Idea
242	adopter	low=45-52	48	Low(45-52kg)		>30	Literate	≤4	No	Own	Mid Low	>20 years	>50 decimal	know	yes	long	Yes	no purchase	no	≤35000 Taka	yes	Ngo	No	No	Do not trust		Own Idea
243	non-adopter		44	Non-adopters		≤30	Literate	≤4	No	Own	Mid Low	≤20 years	≤50 decimal	no knowledge	no	long	No	no purchase	no	≤35000 Taka	yes	Agriculture Officer	No	No	Do not trust		Own Idea
244	non-adopter		42	Non-adopters		>30	Literate	>4	No	Own	Mid Low	>20 years	>50 decimal	no knowledge	yes	long	No	no purchase	yes	>35000 Taka	yes	Ngo	No	No	Do not trust		Own Idea
245	adopter	low=45-52	46	Low(45-52kg)		>30	Literate	>4	No	Own	Mid Low	>20 years	>50 decimal	know	yes	long	No	purchase	yes	≤35000 Taka	yes	Agriculture Officer	No	No	No near facility		Own Idea
246	adopter	low=45-52	46	Low(45-52kg)		>30	Literate	>4	No	Own	Mid Low	>20 years	>50 decimal	know	yes	long	Yes	no purchase	no	≤35000 Taka	yes	Ngo	No	No	Not neded		Friends, family or neighbour
247	non-adopter		44	Non-adopters		>30	Literate	≤4	No	Own	Mid Low	>20 years	>50 decimal	no knowledge	yes	long	No	purchase	yes	>35000 Taka	yes	Ngo	No	No	Not free		Own Idea
248	non-adopter		42	Non-adopters		>30	Literate	>4	No	Own	Mid Low	>20 years	≤50 decimal	no knowledge	yes	long	No	no purchase	no	≤35000 Taka	yes	Agriculture Officer	No	No	Do not trust		Friends, family or neighbour
249	adopter	low=45-52	46	Low(45-52kg)		>30	Literate	>4	No	Own	Mid Low	>20 years	≤50 decimal	no knowledge	no	long	Yes	no purchase	no	≤35000 Taka	yes	Ngo	No	No	Not neded		Own Idea
250	non-adopter		40	Non-adopters		>30	Literate	>4	No	Own	Mid Low	≤20 years	≤50 decimal	no knowledge	yes	long	No	no purchase	no	>35000 Taka	yes	Ngo	No	No	Do not trust		Own Idea
251	adopter	low=45-52	46	Low(45-52kg)		>30	Literate	≤4	No	Own	Mid Low	>20 years	≤50 decimal	no knowledge	no	long	No	no purchase	no	>35000 Taka	yes	Ngo	No	No	Do not trust		Own Idea
252	adopter	low=45-52	49	Low(45-52kg)		>30	Literate	≤4	No	Own	Mid Low	>20 years	≤50 decimal	know	no	long	Yes	no purchase	no	>35000 Taka	yes	Ngo	No	No	Reluctant to carry soil		Fertilizer dealers
253	non-adopter		43	Non-adopters		>30	Literate	≤4	No	Own	Mid Low	>20 years	>50 decimal	no knowledge	yes	long	No	no purchase	no	>35000 Taka	yes	Ngo	No	No	No near facility		Own Idea
254	non-adopter		44	Non-adopters		>30	Literate	≤4	No	Own	Mid Low	>20 years	>50 decimal	no knowledge	yes	long	No	no purchase	no	>35000 Taka	yes	Ngo	No	No	Do not trust		Own Idea
255	adopter	low=45-52	46	Low(45-52kg)		>30	Literate	≤4	No	Own	Mid Low	>20 years	>50 decimal	know	yes	long	No	purchase	yes	>35000 Taka	yes	Ngo	No	No	No near facility		Own Idea
256	adopter	low=45-52	46	Low(45-52kg)		>30	Literate	≤4	No	Own	Mid Low	>20 years	>50 decimal	know	yes	long	Yes	no purchase	yes	≤35000 Taka	yes	Ngo	No	No	Reluctant to carry soil		Own Idea
257	non-adopter		42	Non-adopters		>30	Literate	>4	No	Own	Mid Low	>20 years	>50 decimal	no knowledge	yes	long	No	purchase	yes	>35000 Taka	yes	Contract farming organizations	No	No	Do not trust		Own Idea
258	non-adopter		42	Non-adopters		>30	Literate	≤4	No	Own	Mid Low	>20 years	>50 decimal	no knowledge	yes	long	Yes	no purchase	no	≤35000 Taka	yes	Contract farming organizations	No	No	Not neded		Own Idea
259	adopter	low=45-52	46	Low(45-52kg)		>30	Literate	≤4	No	Own	Mid Low	>20 years	>50 decimal	no knowledge	yes	long	No	no purchase	no	>35000 Taka	yes	Ngo	No	No	Do not trust		Own Idea
260	non-adopter		44	Non-adopters		>30	Literate	>4	No	Own	Mid Low	>20 years	>50 decimal	no knowledge	yes	long	No	no purchase	no	>35000 Taka	yes	Ngo	No	No	Do not trust		Own Idea
261	adopter	low=45-52	47	Low(45-52kg)		>30	Literate	≤4	No	Own	Mid Low	>20 years	>50 decimal	know	no	long	Yes	no purchase	yes	≤35000 Taka	yes	Agriculture Officer	No	No	No near facility		Own Idea
262	non-adopter		44	Non-adopters		≤30	Literate	>4	No	Own	Mid Low	≤20 years	>50 decimal	no knowledge	yes	long	No	no purchase	no	>35000 Taka	yes	Ngo	No	No	Do not trust		Fertilizer dealers
263	non-adopter		46	Non-adopters		>30	Literate	≤4	No	Own	Mid Low	>20 years	>50 decimal	no knowledge	yes	long	No	no purchase	no	>35000 Taka	yes	Ngo	No	No	Not neded		Own Idea
264	non-adopter		43	Non-adopters		>30	Literate	≤4	No	Own	Mid Low	>20 years	≤50 decimal	no knowledge	no	long	Yes	no purchase	no	≤35000 Taka	yes	Ngo	No	No	Reluctant to carry soil		Friends, family or neighbour
265	non-adopter		43	Non-adopters		>30	Literate	>4	No	Own	Mid Low	>20 years	≤50 decimal	know	no	long	No	no purchase	no	>35000 Taka	yes	Ngo	No	No	Do not trust		Own Idea
266	adopter	low=45-52	48	Low(45-52kg)		>30	Literate	>4	No	Own	Mid Low	>20 years	>50 decimal	no knowledge	yes	long	No	no purchase	yes	>35000 Taka	yes	Ngo	No	No	Not neded		Own Idea
267	adopter	low=45-52	46	Low(45-52kg)		>30	Literate	>4	No	Own	Mid Low	>20 years	>50 decimal	know	yes	long	Yes	no purchase	no	>35000 Taka	yes	Ngo	No	No	Not neded		Own Idea
268	adopter	low=45-52	49	Low(45-52kg)		>30	Illiterate	≤4	No	Own	Mid Low	>20 years	>50 decimal	no knowledge	yes	long	No	no purchase	no	>35000 Taka	yes	Agriculture Officer	No	No	Reluctant to carry soil		Friends, family or neighbour
269	adopter	low=45-52	46	Low(45-52kg)		>30	Literate	≤4	No	Own	Mid Low	>20 years	>50 decimal	know	yes	long	Yes	purchase	no	>35000 Taka	yes	Ngo	No	No	Reluctant to carry soil		Own Idea
270	adopter	low=45-52	49	Low(45-52kg)		>30	Literate	≤4	No	Own	Mid Low	>20 years	>50 decimal	know	yes	long	No	purchase	yes	>35000 Taka	yes	Ngo	No	No	Do not trust		Agri-officers
271	adopter	low=45-52	49	Low(45-52kg)		>30	Literate	≤4	No	Own	Mid Low	>20 years	>50 decimal	know	yes	long	No	no purchase	yes	>35000 Taka	yes	Agriculture Officer	No	No	Reluctant to carry soil		Own Idea
272	adopter	low=45-52	46	Low(45-52kg)		>30	Literate	≤4	No	Own	Mid Low	>20 years	>50 decimal	know	yes	long	Yes	no purchase	no	>35000 Taka	yes	Ngo	No	No	Reluctant to carry soil		Own Idea
273	adopter	low=45-52	48	Low(45-52kg)		>30	Literate	>4	No	Own	Mid Low	>20 years	≤50 decimal	no knowledge	no	long	No	no purchase	no	≤35000 Taka	yes	Ngo	No	No	Reluctant to carry soil		Own Idea
274	adopter	low=45-52	49	Low(45-52kg)		>30	Literate	>4	No	Own	Mid Low	>20 years	>50 decimal	no knowledge	no	long	No	no purchase	no	>35000 Taka	yes	Friends or Neighbors	No	No	Do not trust		Own Idea
275	non-adopter		42	Non-adopters		>30	Literate	≤4	No	Own	Mid Low	≤20 years	≤50 decimal	know	no	long	Yes	no purchase	no	≤35000 Taka	yes	Ngo	No	No	Not neded		Fertilizer dealers
276	adopter	low=45-52	47	Low(45-52kg)		>30	Literate	>4	No	Own	Mid Low	≤20 years	≤50 decimal	no knowledge	no	long	No	no purchase	yes	≤35000 Taka	yes	Contract farming organizations	No	No	Do not trust		Fertilizer dealers
277	adopter	low=45-52	48	Low(45-52kg)		>30	Illiterate	>4	No	Own	Mid Low	≤20 years	≤50 decimal	no knowledge	no	long	No	no purchase	no	>35000 Taka	yes	Ngo	No	No	Do not trust		Friends, family or neighbour
278	adopter	low=45-52	51	Low(45-52kg)		>30	Literate	>4	No	Own	Mid Low	>20 years	≤50 decimal	no knowledge	no	long	No	no purchase	no	>35000 Taka	yes	Ngo	No	No	No near facility		Own Idea
279	adopter	low=45-52	52	Low(45-52kg)		>30	Literate	≤4	No	Own	Mid Low	≤20 years	≤50 decimal	know	yes	long	Yes	no purchase	no	>35000 Taka	yes	Ngo	No	No	Do not trust		Own Idea
280	adopter	low=45-52	50	Low(45-52kg)		>30	Literate	>4	No	Own	Mid Low	>20 years	≤50 decimal	no knowledge	yes	long	No	no purchase	yes	>35000 Taka	yes	Ngo	No	No	Reluctant to carry soil		Own Idea
281	adopter	low=45-52	52	Low(45-52kg)		>30	Illiterate	≤4	No	Own	Mid Low	>20 years	≤50 decimal	know	no	long	No	no purchase	no	>35000 Taka	yes	Ngo	No	No	Not neded		Fertilizer dealers
282	adopter	low=45-52	48	Low(45-52kg)		>30	Literate	>4	No	Own	Mid Low	>20 years	≤50 decimal	know	no	long	Yes	no purchase	no	≤35000 Taka	yes	Ngo	No	No	Do not trust		Own Idea
283	adopter	low=45-52	50	Low(45-52kg)		>30	Literate	>4	No	Own	Mid Low	>20 years	≤50 decimal	no knowledge	no	long	No	no purchase	yes	>35000 Taka	yes	Ngo	No	No	Not neded		Own Idea
284	adopter	low=45-52	52	Low(45-52kg)		>30	Literate	>4	No	Own	Mid Low	>20 years	>50 decimal	no knowledge	yes	long	No	no purchase	no	>35000 Taka	yes	Contract farming organizations	No	No	Reluctant to carry soil		Own Idea
285	adopter	low=45-52	50	Low(45-52kg)		>30	Literate	≤4	No	Own	Mid Low	>20 years	>50 decimal	know	yes	long	Yes	no purchase	no	>35000 Taka	yes	Ngo	No	No	Reluctant to carry soil		Fertilizer dealers
286	adopter	low=45-52	52	Low(45-52kg)		>30	Literate	>4	No	Own	Mid Low	>20 years	>50 decimal	no knowledge	no	long	No	no purchase	no	>35000 Taka	yes	Ngo	No	No	Not neded		Own Idea
287	adopter	low=45-52	52	Low(45-52kg)		>30	Literate	>4	No	Own	Mid Low	>20 years	>50 decimal	no knowledge	yes	long	No	no purchase	no	≤35000 Taka	yes	Ngo	No	No	Do not trust		Friends, family or neighbour
288	adopter	low=45-52	49	Low(45-52kg)		>30	Literate	>4	No	Own	Mid Low	>20 years	>50 decimal	no knowledge	yes	long	No	no purchase	no	>35000 Taka	yes	Contract farming organizations	No	No	Do not trust		Own Idea
289	adopter	low=45-52	51	Low(45-52kg)		>30	Literate	>4	No	Own	Mid Low	>20 years	≤50 decimal	know	no	long	Yes	no purchase	yes	≤35000 Taka	yes	Ngo	No	No	Not neded		Own Idea
290	adopter	low=45-52	52	Low(45-52kg)		>30	Literate	≤4	No	Own	Mid Low	>20 years	>50 decimal	no knowledge	yes	long	No	no purchase	no	≤35000 Taka	yes	Ngo	No	No	Reluctant to carry soil		Fertilizer dealers
291	adopter	low=45-52	50	Low(45-52kg)		>30	Literate	>4	No	Own	Mid Low	>20 years	>50 decimal	no knowledge	yes	long	No	purchase	no	>35000 Taka	yes	Ngo	No	No	Not neded		Own Idea
292	adopter	medium=53-60	54	Medium(53-60kg)		>30	Literate	>4	No	Own	Mid Low	>20 years	>50 decimal	no knowledge	yes	not long	Yes	no purchase	yes	≤35000 Taka	yes	Ngo	No	No	Reluctant to carry soil		Own Idea
293	adopter	medium=53-60	55	Medium(53-60kg)		≤30	Literate	>4	No	Own	Mid Low	≤20 years	>50 decimal	no knowledge	yes	long	No	no purchase	yes	>35000 Taka	yes	Ngo	No	No	Not neded		Own Idea
294	adopter	low=45-52	46	Low(45-52kg)		>30	Literate	≤4	Yes	Own	Mid Low	≤20 years	≤50 decimal	no knowledge	no	long	No	no purchase	yes	≤35000 Taka	yes	Ngo	No	No	Do not trust		Fertilizer dealers
295	adopter	low=45-52	49	Low(45-52kg)		>30	Literate	≤4	No	Own	Mid Low	>20 years	≤50 decimal	no knowledge	no	long	No	no purchase	no	>35000 Taka	yes	Friends or Neighbors	No	No	No near facility		Own Idea
296	adopter	low=45-52	50	Low(45-52kg)		>30	Literate	≤4	No	Own	Mid Low	≤20 years	>50 decimal	no knowledge	yes	long	Yes	no purchase	no	>35000 Taka	yes	Contract farming organizations	No	No	Do not trust		Own Idea
297	adopter	low=45-52	49	Low(45-52kg)		>30	Literate	>4	No	Own	Mid Low	>20 years	>50 decimal	know	yes	long	No	no purchase	no	>35000 Taka	yes	Ngo	No	No	No near facility		Own Idea
298	adopter	low=45-52	50	Low(45-52kg)		>30	Literate	>4	No	Own	Mid Low	>20 years	≤50 decimal	no knowledge	no	long	Yes	no purchase	no	>35000 Taka	yes	Ngo	No	No	Do not trust		Fertilizer dealers
299	adopter	low=45-52	52	Low(45-52kg)		>30	Literate	≤4	No	Own	Mid Low	>20 years	≤50 decimal	no knowledge	no	not long	No	no purchase	no	≤35000 Taka	yes	Ngo	No	No	Not neded		Fertilizer dealers
300	adopter	low=45-52	49	Low(45-52kg)		>30	Literate	≤4	No	Own	Mid Low	>20 years	≤50 decimal	no knowledge	no	long	No	no purchase	no	≤35000 Taka	never heard	never heard	No	No	never heard		Own Idea
301	adopter	low=45-52	48	Low(45-52kg)		>30	Literate	≤4	No	Own	Mid Low	>20 years	>50 decimal	no knowledge	yes	long	Yes	purchase	yes	>35000 Taka	yes	Ngo	No	No	Reluctant to carry soil		Own Idea
302	adopter	low=45-52	50	Low(45-52kg)		>30	Literate	≤4	No	Own	Mid Low	>20 years	>50 decimal	know	yes	long	No	purchase	yes	>35000 Taka	yes	Ngo	No	No	Do not trust		Own Idea
303	adopter	low=45-52	49	Low(45-52kg)		>30	Literate	>4	No	Own	Mid Low	≤20 years	>50 decimal	no knowledge	yes	long	No	purchase	yes	>35000 Taka	yes	Ngo	No	No	Not neded		Own Idea
304	adopter	low=45-52	48	Low(45-52kg)		>30	Literate	≤4	No	Own	Mid Low	>20 years	>50 decimal	know	yes	long	Yes	no purchase	yes	>35000 Taka	yes	Ngo	No	No	Not neded		Own Idea
305	adopter	low=45-52	50	Low(45-52kg)		>30	Literate	≤4	No	Own	Mid Low	>20 years	>50 decimal	no knowledge	yes	long	No	no purchase	yes	>35000 Taka	yes	Ngo	No	No	No near facility		Own Idea
306	adopter	low=45-52	49	Low(45-52kg)		>30	Illiterate	>4	No	Own	Mid Low	>20 years	>50 decimal	no knowledge	yes	long	No	no purchase	no	>35000 Taka	yes	Ngo	No	No	Not neded		Own Idea
307	adopter	low=45-52	50	Low(45-52kg)		>30	Literate	≤4	No	Own	Mid Low	>20 years	≤50 decimal	know	no	long	Yes	no purchase	no	>35000 Taka	never heard	never heard	No	No	never heard		Fertilizer dealers
308	adopter	low=45-52	46	Low(45-52kg)		>30	Literate	≤4	No	Own	Mid Low	>20 years	>50 decimal	no knowledge	yes	long	No	no purchase	yes	>35000 Taka	yes	Agriculture Officer	No	No	Not free		Agri-officers
309	adopter	low=45-52	49	Low(45-52kg)		>30	Illiterate	≤4	No	Own	Mid Low	>20 years	≤50 decimal	know	no	long	Yes	no purchase	no	≤35000 Taka	yes	Ngo	No	No	No near facility		Own Idea
310	adopter	low=45-52	50	Low(45-52kg)		>30	Literate	≤4	No	Own	Mid Low	>20 years	>50 decimal	no knowledge	yes	long	No	purchase	no	>35000 Taka	yes	Ngo	No	No	Reluctant to carry soil		Own Idea
311	adopter	low=45-52	48	Low(45-52kg)		>30	Illiterate	≤4	No	Own	Mid Low	>20 years	≤50 decimal	no knowledge	no	long	No	no purchase	no	≤35000 Taka	yes	Agriculture Officer	No	No	Not neded		Own Idea
312	adopter	low=45-52	50	Low(45-52kg)		>30	Literate	>4	No	Own	Mid Low	>20 years	>50 decimal	know	no	long	Yes	no purchase	yes	>35000 Taka	yes	Ngo	No	No	Do not trust		Own Idea
313	adopter	low=45-52	50	Low(45-52kg)		>30	Literate	≤4	No	Own	Mid Low	>20 years	≤50 decimal	no knowledge	no	long	No	no purchase	no	>35000 Taka	yes	Ngo	No	No	Reluctant to carry soil		Agri-officers
314	adopter	low=45-52	46	Low(45-52kg)		>30	Literate	≤4	No	Own	Mid Low	>20 years	≤50 decimal	know	no	long	Yes	no purchase	no	>35000 Taka	never heard	never heard	No	No	never heard		Own Idea
315	adopter	low=45-52	50	Low(45-52kg)		>30	Literate	>4	No	Own	Mid Low	>20 years	≤50 decimal	no knowledge	yes	long	No	no purchase	no	>35000 Taka	yes	Contract farming organizations	No	No	Not neded		Fertilizer dealers
316	adopter	low=45-52	51	Low(45-52kg)		>30	Literate	>4	No	Own	Mid Low	>20 years	>50 decimal	no knowledge	yes	long	No	no purchase	yes	>35000 Taka	yes	Ngo	No	No	Reluctant to carry soil		Fertilizer dealers
317	adopter	low=45-52	49	Low(45-52kg)		>30	Illiterate	>4	No	Own	Mid Low	>20 years	≤50 decimal	know	no	long	Yes	no purchase	no	>35000 Taka	yes	Ngo	No	No	No near facility		Friends, family or neighbour
318	adopter	low=45-52	48	Low(45-52kg)		≤30	Literate	≤4	No	Own	Mid Low	≤20 years	≤50 decimal	no knowledge	no	long	No	no purchase	no	>35000 Taka	yes	Contract farming organizations	No	No	Not neded		Fertilizer dealers
319	adopter	low=45-52	50	Low(45-52kg)		>30	Literate	≤4	No	Own	Mid Low	>20 years	>50 decimal	no knowledge	yes	long	No	no purchase	yes	>35000 Taka	yes	Agriculture Officer	No	No	Reluctant to carry soil		Own Idea
320	adopter	low=45-52	51	Low(45-52kg)		>30	Literate	≤4	No	Own	Mid Low	≤20 years	>50 decimal	know	yes	long	No	no purchase	no	>35000 Taka	yes	Ngo	No	No	Not neded		Own Idea
321	adopter	low=45-52	49	Low(45-52kg)		≤30	Literate	≤4	No	Own	Mid Low	≤20 years	>50 decimal	no knowledge	yes	long	Yes	no purchase	no	>35000 Taka	yes	Ngo	No	No	Reluctant to carry soil		Own Idea
322	adopter	low=45-52	52	Low(45-52kg)		>30	Literate	≤4	No	Own	Mid Low	≤20 years	≤50 decimal	no knowledge	no	long	No	no purchase	no	>35000 Taka	yes	Ngo	No	No	Not neded		Fertilizer dealers
323	adopter	low=45-52	51	Low(45-52kg)		>30	Illiterate	≤4	No	Own	Mid Low	>20 years	>50 decimal	know	yes	long	Yes	no purchase	yes	>35000 Taka	yes	Ngo	No	No	Do not trust		Own Idea
324	adopter	low=45-52	48	Low(45-52kg)		>30	Literate	>4	No	Own	Mid Low	>20 years	>50 decimal	no knowledge	yes	long	No	no purchase	yes	>35000 Taka	yes	Contract farming organizations	No	No	Not neded		Fertilizer dealers
325	adopter	low=45-52	50	Low(45-52kg)		>30	Literate	>4	No	Own	Mid Low	>20 years	≤50 decimal	know	no	long	Yes	no purchase	yes	>35000 Taka	yes	Ngo	No	No	Do not trust		Own Idea
326	adopter	medium=53-60	54	Medium(53-60kg)		>30	Literate	≤4	No	Own	Mid Low	>20 years	>50 decimal	know	yes	long	No	purchase	yes	>35000 Taka	yes	Contract farming organizations	No	No	Not neded		Agri-officers
327	adopter	low=45-52	52	Low(45-52kg)		>30	Literate	≤4	No	Own	Mid Low	>20 years	≤50 decimal	know	no	long	Yes	no purchase	no	≤35000 Taka	yes	Ngo	No	No	No near facility		Fertilizer dealers
328	adopter	medium=53-60	55	Medium(53-60kg)		>30	Literate	>4	No	Own	Mid Low	>20 years	>50 decimal	no knowledge	yes	not long	No	no purchase	yes	>35000 Taka	yes	Ngo	No	No	Not neded		Own Idea
329	adopter	medium=53-60	55	Medium(53-60kg)		>30	Literate	>4	No	Own	Mid Low	>20 years	≤50 decimal	know	no	long	Yes	no purchase	yes	>35000 Taka	yes	Agriculture Officer	No	No	Reluctant to carry soil		Fertilizer dealers
330	adopter	low=45-52	52	Low(45-52kg)		>30	Literate	≤4	No	Own	Mid Low	>20 years	>50 decimal	no knowledge	yes	long	No	no purchase	no	>35000 Taka	yes	Agriculture Officer	No	No	Reluctant to carry soil		Fertilizer dealers
331	adopter	medium=53-60	55	Medium(53-60kg)		>30	Literate	>4	No	Own	Mid Low	>20 years	>50 decimal	no knowledge	yes	not long	No	no purchase	yes	≤35000 Taka	yes	Ngo	No	No	Reluctant to carry soil		Fertilizer dealers
332	adopter	low=45-52	49	Low(45-52kg)		>30	Illiterate	≤4	No	Own	Mid Low	>20 years	≤50 decimal	know	no	long	Yes	no purchase	yes	>35000 Taka	yes	Contract farming organizations	No	No	Not neded		Own Idea
333	adopter	medium=53-60	53	Medium(53-60kg)		>30	Literate	≤4	No	Own	Mid Low	≤20 years	≤50 decimal	no knowledge	yes	long	No	no purchase	yes	>35000 Taka	yes	Ngo	No	No	Not neded		Own Idea
334	adopter	low=45-52	50	Low(45-52kg)		>30	Literate	≤4	No	Own	Mid Low	>20 years	≤50 decimal	no knowledge	no	long	No	no purchase	no	≤35000 Taka	yes	Ngo	No	No	Not neded		Own Idea
335	adopter	low=45-52	50	Low(45-52kg)		>30	Literate	>4	No	Own	Mid Low	>20 years	≤50 decimal	know	no	not long	Yes	no purchase	no	≤35000 Taka	never heard	never heard	No	No	never heard		Fertilizer dealers
336	adopter	medium=53-60	54	Medium(53-60kg)		>30	Literate	≤4	No	Own	Mid Low	>20 years	>50 decimal	no knowledge	yes	long	No	no purchase	yes	>35000 Taka	yes	Ngo	No	No	No near facility		Fertilizer dealers
337	adopter	low=45-52	52	Low(45-52kg)		>30	Literate	≤4	No	Own	Mid Low	>20 years	≤50 decimal	no knowledge	no	long	No	no purchase	no	≤35000 Taka	yes	Ngo	No	No	Reluctant to carry soil		Own Idea
338	adopter	low=45-52	52	Low(45-52kg)		>30	Literate	≤4	No	Own	Mid Low	>20 years	≤50 decimal	no knowledge	no	long	No	no purchase	yes	≤35000 Taka	yes	Ngo	No	No	Do not trust		Own Idea
339	adopter	medium=53-60	54	Medium(53-60kg)		>30	Literate	>4	No	Own	Mid Low	>20 years	≤50 decimal	know	no	not long	Yes	no purchase	yes	≤35000 Taka	yes	Ngo	No	No	Do not trust		Friends, family or neighbour
340	adopter	low=45-52	52	Low(45-52kg)		>30	Illiterate	≤4	No	Own	Mid Low	>20 years	>50 decimal	no knowledge	yes	long	No	no purchase	yes	≤35000 Taka	yes	Ngo	No	No	Not neded		Friends, family or neighbour
341	adopter	low=45-52	48	Low(45-52kg)		>30	Literate	>4	No	Own	Mid Low	>20 years	≤50 decimal	no knowledge	no	long	Yes	no purchase	no	>35000 Taka	yes	Ngo	No	No	Not free		Fertilizer dealers
342	adopter	low=45-52	50	Low(45-52kg)		>30	Literate	>4	No	Own	Mid Low	>20 years	>50 decimal	no knowledge	yes	long	No	no purchase	no	≤35000 Taka	yes	Contract farming organizations	No	No	Not neded		Agri-officers
343	adopter	low=45-52	48	Low(45-52kg)		>30	Illiterate	>4	No	Own	Mid Low	>20 years	>50 decimal	no knowledge	yes	long	Yes	no purchase	no	>35000 Taka	never heard	never heard	No	No	never heard		Fertilizer dealers
344	adopter	low=45-52	50	Low(45-52kg)		>30	Literate	>4	No	Own	Mid Low	>20 years	>50 decimal	no knowledge	yes	long	No	purchase	yes	≤35000 Taka	yes	Ngo	No	No	Not free		Own Idea
345	adopter	low=45-52	48	Low(45-52kg)		>30	Literate	≤4	No	Own	Mid Low	>20 years	>50 decimal	no knowledge	yes	long	No	no purchase	no	≤35000 Taka	yes	Agriculture Officer	No	No	Reluctant to carry soil		Fertilizer dealers
346	adopter	low=45-52	48	Low(45-52kg)		>30	Literate	≤4	No	Own	Mid Low	>20 years	≤50 decimal	know	no	long	Yes	no purchase	yes	>35000 Taka	yes	Ngo	No	No	Do not trust		Fertilizer dealers
347	adopter	low=45-52	49	Low(45-52kg)		>30	Illiterate	>4	No	Own	Mid Low	>20 years	≤50 decimal	no knowledge	no	long	No	no purchase	yes	>35000 Taka	yes	Ngo	No	No	No near facility		Own Idea
348	adopter	low=45-52	48	Low(45-52kg)		>30	Literate	>4	No	Own	Mid Low	>20 years	>50 decimal	know	yes	long	Yes	no purchase	yes	>35000 Taka	yes	Ngo	No	No	Do not trust		Fertilizer dealers
349	adopter	low=45-52	47	Low(45-52kg)		>30	Literate	>4	No	Own	Mid Low	>20 years	>50 decimal	no knowledge	yes	long	No	no purchase	no	>35000 Taka	yes	Ngo	No	No	Not neded		Fertilizer dealers
350	non-adopter		43	Non-adopters		>30	Literate	>4	No	Own	Mid Low	>20 years	≤50 decimal	no knowledge	no	long	Yes	no purchase	no	>35000 Taka	yes	Ngo	No	No	Not neded		Agri-officers
351	adopter	low=45-52	46	Low(45-52kg)		>30	Illiterate	≤4	No	Own	Mid Low	>20 years	≤50 decimal	no knowledge	no	long	No	no purchase	yes	>35000 Taka	yes	Agriculture Officer	No	No	Not neded		Own Idea
352	adopter	low=45-52	46	Low(45-52kg)		>30	Literate	>4	No	Own	Mid Low	>20 years	≤50 decimal	no knowledge	no	long	No	no purchase	no	>35000 Taka	yes	Ngo	No	No	No near facility		Fertilizer dealers
353	non-adopter		43	Non-adopters		>30	Literate	>4	No	Own	Mid Low	>20 years	>50 decimal	know	yes	long	Yes	no purchase	no	>35000 Taka	yes	Friends or Neighbors	No	No	No near facility		Own Idea
354	adopter	low=45-52	47	Low(45-52kg)		>30	Literate	>4	No	Own	Mid Low	>20 years	>50 decimal	no knowledge	yes	long	No	no purchase	no	>35000 Taka	yes	Ngo	No	No	Not neded		Fertilizer dealers
355	non-adopter		44	Non-adopters		>30	Literate	≤4	No	Own	Mid Low	>20 years	>50 decimal	no knowledge	yes	long	No	no purchase	no	>35000 Taka	yes	Ngo	No	No	No near facility		Own Idea
356	non-adopter		45	Non-adopters		>30	Literate	≤4	No	Own	Mid Low	>20 years	>50 decimal	no knowledge	yes	long	Yes	no purchase	no	≤35000 Taka	yes	Ngo	No	No	Reluctant to carry soil		Fertilizer dealers
357	adopter	low=45-52	50	Low(45-52kg)		>30	Literate	≤4	No	Own	Mid Low	>20 years	≤50 decimal	no knowledge	yes	long	No	no purchase	no	>35000 Taka	yes	Ngo	No	No	Not neded		Friends, family or neighbour
358	adopter	low=45-52	50	Low(45-52kg)		>30	Literate	≤4	No	Own	Mid Low	≤20 years	≤50 decimal	no knowledge	no	long	No	no purchase	no	>35000 Taka	yes	Ngo	No	No	Not neded		Fertilizer dealers
359	non-adopter		44	Non-adopters		>30	Literate	≤4	No	Own	Mid Low	>20 years	≤50 decimal	know	no	long	Yes	no purchase	no	>35000 Taka	yes	Contract farming organizations	No	No	No near facility		Own Idea
360	adopter	low=45-52	50	Low(45-52kg)		>30	Literate	>4	No	Own	Mid Low	>20 years	>50 decimal	no knowledge	yes	long	No	no purchase	yes	>35000 Taka	yes	Ngo	No	No	Do not trust		Own Idea
361	adopter	low=45-52	48	Low(45-52kg)		≤30	Literate	>4	No	Own	Mid Low	≤20 years	≤50 decimal	no knowledge	no	long	No	no purchase	yes	>35000 Taka	yes	Ngo	No	No	Reluctant to carry soil		Fertilizer dealers
362	adopter	medium=53-60	56	Medium(53-60kg)		>30	Literate	≤4	No	Own	Mid Low	≤20 years	>50 decimal	no knowledge	yes	long	Yes	no purchase	yes	>35000 Taka	yes	Agriculture Officer	No	No	No near facility		Own Idea
363	adopter	medium=53-60	56	Medium(53-60kg)		>30	Literate	>4	No	Own	Mid Low	>20 years	≤50 decimal	no knowledge	no	long	No	no purchase	yes	>35000 Taka	yes	Ngo	No	No	Not neded		Fertilizer dealers
364	adopter	medium=53-60	56	Medium(53-60kg)		>30	Literate	>4	No	Own	Mid Low	≤20 years	≤50 decimal	know	no	not long	No	no purchase	yes	>35000 Taka	yes	Ngo	No	No	Reluctant to carry soil		Own Idea
365	adopter	low=45-52	52	Low(45-52kg)		>30	Literate	≤4	No	Own	Mid Low	≤20 years	>50 decimal	know	yes	long	Yes	purchase	no	>35000 Taka	yes	Ngo	No	No	Not neded		Own Idea
366	adopter	low=45-52	52	Low(45-52kg)		>30	Literate	>4	No	Own	Mid Low	>20 years	≤50 decimal	no knowledge	yes	long	No	no purchase	no	≤35000 Taka	yes	Agriculture Officer	No	No	Not neded		Fertilizer dealers
367	adopter	low=45-52	46	Low(45-52kg)		>30	Literate	>4	No	Own	Mid Low	>20 years	≤50 decimal	know	no	long	Yes	no purchase	no	>35000 Taka	yes	Contract farming organizations	No	No	Not neded		Agri-officers
368	adopter	low=45-52	49	Low(45-52kg)		>30	Literate	>4	No	Own	Mid Low	>20 years	≤50 decimal	no knowledge	no	long	No	no purchase	no	>35000 Taka	yes	Ngo	No	No	Not neded		Fertilizer dealers
369	adopter	low=45-52	48	Low(45-52kg)		>30	Literate	≤4	No	Own	Mid Low	>20 years	>50 decimal	know	yes	long	Yes	no purchase	no	>35000 Taka	yes	Ngo	No	No	Not neded		Own Idea
370	adopter	low=45-52	49	Low(45-52kg)		>30	Literate	>4	No	Own	Mid Low	>20 years	>50 decimal	no knowledge	yes	long	No	no purchase	no	>35000 Taka	yes	Contract farming organizations	No	No	Reluctant to carry soil		Own Idea
371	adopter	low=45-52	52	Low(45-52kg)		>30	Literate	≤4	No	Own	Mid Low	>20 years	>50 decimal	no knowledge	yes	long	Yes	purchase	no	>35000 Taka	yes	Contract farming organizations	No	No	Not neded		Fertilizer dealers
372	adopter	low=45-52	46	Low(45-52kg)		>30	Literate	>4	No	Own	Mid Low	>20 years	≤50 decimal	no knowledge	no	long	No	no purchase	yes	≤35000 Taka	yes	Ngo	No	No	Not neded		Own Idea
373	adopter	low=45-52	46	Low(45-52kg)		>30	Literate	>4	No	Own	Mid Low	>20 years	>50 decimal	know	yes	long	Yes	no purchase	no	≤35000 Taka	never heard	never heard	No	No	never heard		Own Idea
374	adopter	low=45-52	51	Low(45-52kg)		>30	Literate	≤4	No	Own	Mid Low	>20 years	≤50 decimal	no knowledge	no	long	No	no purchase	no	>35000 Taka	yes	Ngo	No	No	Not neded		Own Idea
375	adopter	low=45-52	51	Low(45-52kg)		>30	Literate	>4	No	Own	Mid Low	>20 years	>50 decimal	no knowledge	yes	not long	No	no purchase	no	≤35000 Taka	yes	Ngo	No	No	Reluctant to carry soil		Fertilizer dealers
376	adopter	low=45-52	49	Low(45-52kg)		>30	Illiterate	≤4	No	Own	Mid Low	>20 years	≤50 decimal	no knowledge	no	long	No	no purchase	no	>35000 Taka	yes	Contract farming organizations	No	No	Not neded		Fertilizer dealers
377	adopter	low=45-52	46	Low(45-52kg)		>30	Literate	>4	No	Own	Mid Low	>20 years	≤50 decimal	know	no	long	Yes	no purchase	yes	>35000 Taka	yes	Ngo	No	No	Not free		Fertilizer dealers
378	adopter	low=45-52	51	Low(45-52kg)		>30	Literate	≤4	No	Own	Mid Low	>20 years	≤50 decimal	no knowledge	no	long	No	no purchase	yes	>35000 Taka	yes	Friends or Neighbors	No	No	Reluctant to carry soil		Own Idea
379	adopter	low=45-52	49	Low(45-52kg)		>30	Literate	≤4	No	Own	Mid Low	>20 years	>50 decimal	no knowledge	yes	long	No	no purchase	no	≤35000 Taka	yes	Ngo	No	No	No near facility		Agri-officers
380	adopter	low=45-52	51	Low(45-52kg)		>30	Literate	>4	Yes	Own	Mid Low	>20 years	>50 decimal	no knowledge	yes	long	No	no purchase	no	>35000 Taka	yes	Ngo	No	No	Do not trust		Own Idea
381	adopter	medium=53-60	55	Medium(53-60kg)		>30	Literate	>4	Yes	Own	Mid Low	>20 years	>50 decimal	know	yes	not long	Yes	no purchase	yes	>35000 Taka	yes	Ngo	No	No	Reluctant to carry soil		Fertilizer dealers
382	adopter	low=45-52	51	Low(45-52kg)		>30	Literate	≤4	Yes	Own	Mid Low	≤20 years	≤50 decimal	no knowledge	no	long	No	no purchase	no	>35000 Taka	yes	Ngo	No	No	Do not trust		Own Idea
383	adopter	low=45-52	52	Low(45-52kg)		>30	Illiterate	≤4	No	Own	Mid Low	>20 years	>50 decimal	no knowledge	no	long	No	no purchase	yes	≤35000 Taka	yes	Ngo	No	No	Not neded		Friends, family or neighbour
384	adopter	low=45-52	52	Low(45-52kg)		≤30	Literate	>4	Yes	Own	Mid Low	≤20 years	>50 decimal	know	no	long	Yes	no purchase	yes	≤35000 Taka	yes	Ngo	No	No	Reluctant to carry soil		Own Idea
385	adopter	low=45-52	52	Low(45-52kg)		>30	Illiterate	≤4	Yes	Own	Mid Low	>20 years	>50 decimal	no knowledge	yes	long	No	no purchase	yes	≤35000 Taka	yes	Ngo	No	No	Not neded		Fertilizer dealers
386	adopter	medium=53-60	55	Medium(53-60kg)		>30	Literate	≤4	No	Own	Mid Low	>20 years	>50 decimal	no knowledge	yes	not long	No	no purchase	yes	>35000 Taka	yes	Ngo	No	No	Not neded		Own Idea
387	adopter	medium=53-60	54	Medium(53-60kg)		>30	Illiterate	>4	No	Own	Mid Low	>20 years	>50 decimal	know	yes	long	Yes	no purchase	no	≤35000 Taka	yes	Ngo	No	No	Do not trust		Friends, family or neighbour
388	adopter	low=45-52	51	Low(45-52kg)		>30	Illiterate	≤4	No	Own	Mid Low	>20 years	>50 decimal	no knowledge	no	long	No	no purchase	no	≤35000 Taka	yes	Agriculture Officer	No	No	Not neded		Friends, family or neighbour
389	adopter	low=45-52	49	Low(45-52kg)		>30	Literate	>4	No	Own	Mid Low	≤20 years	>50 decimal	know	yes	long	Yes	purchase	yes	>35000 Taka	yes	Ngo	No	No	Not neded		Fertilizer dealers
390	adopter	low=45-52	48	Low(45-52kg)		>30	Literate	>4	No	Own	Mid Low	>20 years	≤50 decimal	no knowledge	yes	long	No	no purchase	no	>35000 Taka	yes	Ngo	No	No	Not neded		Fertilizer dealers
391	adopter	low=45-52	49	Low(45-52kg)		>30	Literate	≤4	No	Own	Mid Low	>20 years	≤50 decimal	know	no	long	Yes	no purchase	no	>35000 Taka	yes	Ngo	No	No	No near facility		Fertilizer dealers
392	adopter	low=45-52	52	Low(45-52kg)		>30	Literate	>4	Yes	Own	Mid Low	>20 years	>50 decimal	no knowledge	yes	long	No	no purchase	no	>35000 Taka	yes	Ngo	No	No	Do not trust		Own Idea
393	adopter	low=45-52	50	Low(45-52kg)		>30	Literate	>4	No	Own	Mid Low	>20 years	≤50 decimal	know	no	long	Yes	no purchase	no	>35000 Taka	yes	Agriculture Officer	No	No	No near facility		Friends, family or neighbour
394	adopter	low=45-52	52	Low(45-52kg)		>30	Literate	≤4	Yes	Own	Mid Low	>20 years	>50 decimal	no knowledge	yes	long	No	no purchase	yes	>35000 Taka	yes	Ngo	No	No	Reluctant to carry soil		Fertilizer dealers
395	adopter	low=45-52	51	Low(45-52kg)		>30	Illiterate	>4	Yes	Own	Mid Low	>20 years	≤50 decimal	no knowledge	yes	long	No	no purchase	no	>35000 Taka	yes	Ngo	No	No	Not free		Fertilizer dealers
396	adopter	low=45-52	50	Low(45-52kg)		≤30	Literate	>4	No	Own	Mid Low	≤20 years	≤50 decimal	know	no	long	Yes	no purchase	no	>35000 Taka	yes	Ngo	No	No	Reluctant to carry soil		Own Idea
397	adopter	low=45-52	52	Low(45-52kg)		>30	Literate	≤4	No	Own	Mid Low	>20 years	≤50 decimal	no knowledge	no	long	No	no purchase	no	>35000 Taka	yes	Ngo	No	No	Do not trust		Fertilizer dealers
398	adopter	low=45-52	52	Low(45-52kg)		≤30	Literate	≤4	Yes	Own	Mid Low	≤20 years	≤50 decimal	no knowledge	yes	long	No	no purchase	no	>35000 Taka	yes	Ngo	No	No	Reluctant to carry soil		Fertilizer dealers
399	adopter	medium=53-60	54	Medium(53-60kg)		>30	Literate	>4	Yes	Own	Mid Low	≤20 years	>50 decimal	know	yes	not long	Yes	no purchase	yes	>35000 Taka	yes	Ngo	No	No	Reluctant to carry soil		Own Idea
400	adopter	low=45-52	52	Low(45-52kg)		>30	Literate	>4	Yes	Own	Mid Low	≤20 years	≤50 decimal	know	no	long	Yes	no purchase	yes	≤35000 Taka	yes	Ngo	No	No	No near facility		Own Idea
401	adopter	medium=53-60	54	Medium(53-60kg)		>30	Literate	≤4	No	Own	Mid Low	≤20 years	≤50 decimal	no knowledge	no	not long	No	no purchase	yes	>35000 Taka	yes	Contract farming organizations	No	No	Do not trust		Own Idea
402	adopter	low=45-52	52	Low(45-52kg)		≤30	Literate	≤4	Yes	Own	Mid Low	≤20 years	>50 decimal	know	no	long	Yes	no purchase	yes	>35000 Taka	never heard	never heard	No	No	never heard		Fertilizer dealers
403	adopter	medium=53-60	54	Medium(53-60kg)		>30	Literate	>4	No	Own	Mid Low	>20 years	>50 decimal	no knowledge	yes	long	No	no purchase	yes	>35000 Taka	yes	Ngo	No	No	Not neded		Own Idea
404	adopter	low=45-52	52	Low(45-52kg)		>30	Illiterate	≤4	No	Own	Mid Low	>20 years	≤50 decimal	know	no	long	Yes	no purchase	no	>35000 Taka	yes	Ngo	No	No	Do not trust		Friends, family or neighbour
405	adopter	medium=53-60	59	Medium(53-60kg)		>30	Literate	≤4	No	Own	Mid Low	>20 years	>50 decimal	no knowledge	no	long	No	no purchase	yes	>35000 Taka	yes	Ngo	No	No	No near facility		Own Idea
